# Supplementary material for: Altered electrical properties in skeletal muscle of mice with glycogen storage disease type II
Source: Sci Rep. 2022 Mar 29;12:5327. doi: 10.1038/s41598-022-09328-0 (PMC8964715; doi:10.1038/s41598-022-09328-0)
Supplement: Supplementary file 1 — Supplementary Information 1. [file 41598_2022_9328_MOESM1_ESM.xlsx]

## Sheet: LP 30 wk
Longitudinal Phase	WT - 30 week										Pompe - 30 wk
Frequency	3001	3002	3003	3004	3005	3006	3007	3008	3009	3010	3011	3012	3013	3014	3015	3016	3017	3018	3019	3020
1000	5.65584	6.95318	16.8826	13.2584	8.61186	10.9973	8.72631	13.7356	12.5023	5.7477	7.80749	8.15105	7.47803	6.54255	-6.715136796*	7.12631	4.96189	11.743	7.85251	9.49747
1258.93	7.23078	8.7677	17.5552	13.5939	9.47906	12.0533	9.38004	13.3746	12.9157	6.52849	8.58533	8.56545	8.1151	6.40068	-6.565365992*	7.41593	5.87569	12.1839	8.57998	9.97691
1584.89	8.7733	9.64954	18.3832	14.4876	10.4834	13.1893	10.0855	13.9292	14.2382	7.28835	9.52408	9.11499	8.7493	6.69274	-6.35462025*	7.95736	6.92601	12.7278	9.52447	10.4806
1995.26	10.3033	10.6339	19.3079	15.4127	11.6211	14.4544	11.0607	14.5732	15.4291	8.2568	10.4913	9.76516	9.60099	7.07434	-6.191748673*	8.55408	7.91101	13.2361	10.5608	11.1923
2511.89	11.9778	11.8304	20.3812	16.6404	12.8505	15.7595	12.0994	15.454	17.0863	9.26061	11.5164	10.4746	10.5271	7.39382	-6.017622521*	9.35163	9.04934	13.8261	11.6785	11.947
3162.28	13.5035	13.0351	21.6108	17.9527	14.0485	17.2129	13.1733	16.397	18.7462	10.3973	12.7249	11.2717	11.5389	7.77753	-5.777525528*	10.1879	10.206	14.4624	12.7715	12.8753
3981.07	15.0723	14.3077	22.9444	19.3658	15.4218	18.7271	14.4166	17.629	20.5047	11.6884	13.924	12.2059	12.6918	8.16875	-5.464190065*	11.1669	11.3504	15.0508	13.8996	13.8226
5011.87	16.5046	15.7212	24.5021	21.0376	16.7566	20.4731	15.8981	18.916	22.3804	13.0329	15.2079	13.1518	13.9366	8.63048	-5.110849593*	12.2401	12.6635	15.6128	15.0342	14.8757
6309.57	17.5881	17.0524	25.9588	22.7226	18.062	22.0953	17.3696	20.292	24.3053	14.4767	16.596	14.0903	15.2286	9.13804	-4.677079817*	13.3377	13.5763	16.0215	15.9694	15.9579
7943.28	18.5623	18.2339	27.5103	24.4164	19.2605	23.7762	18.8962	21.6123	26.1721	16.033	17.8806	15.0299	16.469	9.60099	-4.14070482*	14.3748	14.5713	16.2558	16.8116	16.9493
10000	19.0067	19.3398	29.0321	26.0921	20.2317	25.3617	20.4941	22.8828	27.8771	17.4994	19.1962	15.8531	17.6763	10.161	-3.544612522*	15.389	15.297	16.2548	17.3788	17.9402
12589.3	19.0807	20.1317	30.4412	27.5449	20.9834	26.8817	21.9253	23.9329	29.4921	18.9469	20.2015	16.5359	18.7327	10.7074	-2.837169359*	16.3324	15.7362	15.9641	17.7254	18.7909
15848.9	18.828	20.6194	31.6449	28.7304	21.3752	28.1716	23.484	24.7646	30.8	20.3314	21.1351	17.0408	19.6397	11.2253	-1.963699096*	17.0326	16.0095	15.5067	18.057	19.4253
19952.6	18.3785	20.6943	32.587	29.5279	21.4992	29.3079	24.7926	25.1406	31.9666	21.5181	21.6957	17.2756	20.3243	11.681	-0.896632814*	17.6068	16.1155	14.9442	18.3609	19.8894
25118.9	17.8233	20.4705	33.1617	29.8041	21.2854	30.1435	26.0345	25.077	32.8217	22.5518	21.9935	17.28	20.8804	12.0726	0.328647116*	17.9748	16.0731	14.2897	18.6559	20.028
31622.8	17.3076	20.0524	33.4239	29.653	20.954	30.7093	27.1272	24.5994	33.5141	23.3414	22.0959	17.1109	21.2454	12.4349	1.757976952*	18.1767	16.2661	13.7824	19.1594	19.9652
39810.7	16.9814	19.4453	33.2615	28.9289	20.5727	31.0104	28.0632	23.7035	33.8947	23.8682	21.9363	16.6764	21.4223	12.7074	3.375454322*	18.2389	16.3163	13.4308	19.6483	19.6346
50118.7	16.8304	18.7826	32.6184	27.9927	20.2247	31.05	28.8747	22.6129	34.1319	24.3251	21.5731	16.1407	21.5107	12.7985	5.10849063*	18.1078	16.5134	13.3008	20.2448	19.1321
63095.7	16.8774	18.1182	31.6415	26.8068	20.0647	30.7457	29.2735	21.3341	34.2661	24.4738	21.2389	15.5323	21.5372	12.9298	6.911330917*	17.9574	16.8205	13.3767	20.7658	18.5516
79432.8	17.1339	17.7102	30.4255	25.622	20.0278	30.2359	29.4907	20.0807	34.1311	24.488	20.8522	15.0099	21.4558	12.8325	8.764501159*	17.8107	17.2198	13.5773	21.2795	17.8812
100000	17.5806	17.2888	28.9863	24.5569	20.147	29.5223	29.5092	18.9291	33.9821	24.3817	20.7105	14.7051	21.4449	12.8121	10.59360318*	17.7188	17.649	14.0148	21.6351	17.1876
125893	18.1291	17.0945	27.4836	23.7537	20.3717	28.6935	29.2519	18.006	33.6894	24.1753	20.5988	14.6673	21.4677	12.8155	12.39497109*	17.6578	18.2323	14.5742	21.9213	16.6227
158489	18.7306	17.0355	25.9928	23.1781	20.6338	27.7995	28.8258	17.3195	33.3654	23.9067	20.6368	14.9974	21.5914	12.8575	14.09873274*	17.7441	19.0121	15.2528	22.1383	16.212
199526	19.2806	17.1225	24.536	22.8503	20.8464	26.8599	28.2797	16.8748	32.9959	23.6067	20.7753	15.6788	21.7852	12.9829	15.72219966*	17.9698	20.1256	16.0148	22.3817	16.0001
251189	19.9299	17.3577	23.1992	22.6663	21.0069	25.8966	27.744	16.6638	32.6363	23.2724	21.0397	16.6735	22.1715	13.2698	17.3096178*	18.4343	21.4621	16.9053	22.6621	15.9959
316228	20.496	17.7658	22.0169	22.6494	21.1745	24.9644	27.3102	16.6997	32.3466	23.0018	21.4089	18.0767	22.7846	13.683	18.90295729*	19.1721	23.3594	17.9402	23.0994	16.2355
398107	21.1056	18.4097	21.0923	22.812	21.397	24.1127	27.0286	16.9903	32.1329	22.8624	21.9763	19.8483	23.6829	14.3388	20.5752594*	20.3095	25.8551	19.1882	23.7747	16.8095
501187	21.8754	19.3778	20.5006	23.2226	21.7764	23.4456	27.1178	17.6176	32.1289	22.9427	22.8306	22.0953	25.0187	15.2851	22.48515772*	21.9262	28.9643	20.7523	24.8091	17.7934
630957	22.8326	20.7661	20.4114	23.9739	22.4834	23.0767	27.6634	18.6493	32.4248	23.3743	24.06	24.8593	26.879	16.533	24.7724957*	24.1957	32.9032	22.7453	26.3173	19.3141
794328	24.2462	22.7147	20.9359	25.2123	23.6648	23.1411	28.848	20.1874	33.0979	24.2057	25.8217	28.2158	29.376	18.2107	27.54476996*	27.2217	37.5971	25.2504	28.3727	21.5293
1000000	26.2458	25.3465	22.2731	27.0725	25.4842	23.8373	30.7778	22.33	34.3027	25.7326	28.1718	32.2647	32.6083	20.4167	30.92969048*	31.1796	43.0613	28.4213	31.1578	24.5369
1.25893e+06	28.9286	28.8059	24.5848	29.6604	28.1054	25.2825	33.4787	25.1882	36.1293	27.8298	31.3628	36.9651	36.6133	23.2298	35.04407118*	36.1395	49.3094	32.3127	34.7313	28.5317
1.58489e+06	32.4476	33.2061	28.0177	33.0705	31.6489	27.6738	37.0968	28.8193	38.7483	30.6151	35.3851	42.3167	41.4356	26.7847	39.95613676*	42.197	56.2397	37.0374	39.1724	33.6103
1.99526e+06	36.7286	38.4817	32.6648	37.2826	36.1115	31.0377	41.4523	33.1994	42.1154	33.9976	40.1565	48.0563	46.9423	31.062	45.52677999*	49.2063	63.5797	42.5028	44.4262	39.7433
2.51189e+06	41.8533	44.665	38.4828	42.3012	41.6131	35.4623	46.688	38.3357	46.3667	37.9233	45.8017	54.0462	53.0976	36.3314	51.73822603*	57.1894	71.3225	48.7304	50.5631	47.0025
3.16228e+06	47.7343	51.6645	45.6575	48.0505	48.1719	40.9692	52.8067	44.205	51.5212	42.3619	52.2667	60.0383	59.8154	42.7838	58.50288992*	65.9697	79.1456	55.7096	57.5375	55.3175
3.98107e+06	54.2438	59.2163	53.9993	54.3918	55.7305	47.3905	59.8154	50.7283	57.5158	47.1756	59.3351	65.8366	66.9434	50.5318	65.61825615*	75.3351	86.801	63.314	65.2489	64.5802
5.01187e+06	61.0778	66.966	63.0957	60.8544	63.9484	54.242	67.5002	57.5573	64.0449	52.0886	66.6493	71.2499	74.1571	59.43	72.73210026*	84.8532	93.821	71.2691	73.3518	74.3246
6.30957e+06	67.9675	74.2732	72.691	67.2114	72.4479	61.1642	75.8552	64.5644	70.9789	57.071	73.936	76.4844	81.3487	69.463	79.64139727*	94.2641	99.8514	79.445	81.6909	84.3596
7.94328e+06	75.2228	82.4672	82.7509	73.4366	81.162	67.9646	84.9918	71.7926	78.3318	62.2849	81.1003	82.1611	88.7862	80.5532	86.4828767*	103.447	104.946	88.0067	90.4327	94.6585
10000000	82.2068	87.1528	92.4183	79.0211	89.4356	74.1099	94.3073	78.9773	85.8803	67.7743	87.5347	87.8822	95.1784	92.2148	92.6740159*	111.507	108.479	95.718	97.8737	103.993

## Sheet: TP 30 wk 
Transverse Phase	WT - 30 week										Pompe - 30 wk
Frequency	3001	3002	3003	3004	3005	3006	3007	3008	3009	3010	3011	3012	3013	3014	3015	3016	3017	3018	3019	3020
1000	8.05227	9.34742	11.1476	9.21542	6.96321	10.7759	7.91296	9.23566	7.27059	-0.292009	6.7071	5.13308	7.57986	4.51454	6.530594367*	4.63828	8.02275	7.22587	6.30383	5.21212
1258.93	7.77508	9.27063	11.9799	9.62182	7.40511	11.4376	8.52882	9.48933	7.66662	-0.167393	7.42023	5.74245	8.46331	4.79834	7.350493679*	4.9584	8.90296	7.5499	7.15408	5.5982
1584.89	8.75067	10.5475	12.7392	10.0926	7.82542	12.168	9.1869	10.1001	8.39282	0.0135072	7.77496	6.45489	9.06109	5.17346	8.578626315*	5.09884	9.74217	7.98891	7.99171	6.23033
1995.26	9.68084	11.571	13.4825	10.804	8.02633	13.0806	9.78696	10.7004	9.16893	0.27499	8.63574	7.43333	9.71974	5.53108	9.662009895*	5.73784	11.4915	8.50087	8.80278	7.02908
2511.89	11.1014	12.6599	14.4172	11.5745	8.6221	14.1891	10.8495	11.5231	9.96817	0.794778	9.63611	8.2777	11.3345	5.85373	10.98566634*	6.45437	12.6943	9.35014	9.88544	7.74141
3162.28	12.4221	14.4894	15.9748	12.5804	9.29637	15.6097	11.7169	12.4512	11.2343	1.51868	10.674	9.43575	12.7093	6.39974	12.05002211*	7.2519	14.6769	10.23	11.4969	8.9085
3981.07	14.1483	16.0616	17.238	13.7582	10.2486	17.1494	12.9836	13.52	12.538	2.51388	12.0954	10.7829	14.3238	6.91065	13.86176738*	8.18926	16.4791	11.4922	13.4875	10.1264
5011.87	16.1815	17.9981	18.751	15.021	11.1261	19.0934	14.3616	14.8855	14.1594	3.72716	13.7557	12.4071	16.5416	7.59081	15.80583906*	9.75039	18.6206	12.5641	15.4902	11.6562
6309.57	18.3703	19.8815	20.6371	16.5226	12.4561	21.1923	16.0431	16.3542	16.1317	5.29917	15.7927	14.2382	18.9535	8.41023	18.17828041*	11.4297	21.0538	14.1824	17.7562	13.3445
7943.28	20.8129	22.4588	22.6564	18.2228	13.8163	23.4076	17.7572	17.9647	18.4347	7.19939	17.9906	16.3719	21.4225	9.23835	20.7093869*	13.3735	23.8804	16.0694	20.2171	15.4105
10000	23.5338	24.7051	24.8783	20.1414	15.6388	25.8141	19.7622	19.6289	21.1179	9.42832	20.7237	18.6752	24.5763	10.2106	23.57936145*	15.8767	26.6904	18.1179	23.2025	17.6858
12589.3	26.769	27.5385	27.4273	22.0421	17.4883	28.461	21.9068	21.4855	23.8695	11.8986	23.3635	21.4236	27.6327	11.2691	26.63978991*	18.7899	29.9613	20.4469	26.2297	20.2898
15848.9	29.8308	30.2804	29.9977	24.1848	19.6465	31.1122	24.363	23.3304	26.8874	14.5173	26.2533	24.3922	31.0312	12.3754	30.11210887*	21.8628	32.7861	23.1014	29.3752	23.0114
19952.6	33.2468	32.9539	32.8129	26.3649	22.0191	33.7796	26.6505	25.119	30.1181	17.2932	29.1386	27.2922	34.5009	13.476	33.58103628*	25.1975	35.7794	25.8939	32.6816	26.0069
25118.9	36.5061	35.5975	35.6741	28.4041	24.6938	36.2401	29.1444	26.9278	33.2796	19.9997	32.1432	30.4949	37.7832	14.5216	36.93212108*	28.6522	38.3014	28.9555	35.8918	28.8799
31622.8	39.532	38.0723	38.6121	30.4961	27.254	38.4882	31.5748	28.7435	36.1763	22.6828	34.9231	33.6536	40.7894	15.4726	40.28947419*	31.9129	40.6016	31.66	38.9511	31.7036
39810.7	42.3603	40.2799	41.3212	32.4034	29.7806	40.4051	33.8724	30.2645	39.0425	25.1608	37.251	36.4582	43.5574	16.3229	43.65621003*	35.1255	42.2986	34.5092	41.5062	34.3571
50118.7	44.9391	42.3562	43.8829	34.1789	32.3111	41.9655	35.866	31.7552	41.3975	27.3029	39.3892	39.0048	45.8851	16.9208	46.1442297*	37.6225	43.2717	36.972	43.7933	36.586
63095.7	46.7667	43.8446	46.2432	35.8191	34.5795	43.0651	37.5494	33.0735	43.4039	29.1261	40.9164	41.1734	47.6267	17.4289	48.35456755*	39.6126	43.7187	38.9182	45.5559	38.2696
79432.8	48.288	45.0829	48.2411	37.214	36.507	43.6773	38.8673	34.0196	44.8881	30.4888	42.0825	42.7329	48.885	17.6266	50.10287171*	41.1456	43.6387	40.2846	46.7101	39.6777
100000	49.2194	45.9628	49.9149	38.369	38.1146	43.839	39.704	34.7062	46.07	31.4421	42.8242	44.0117	49.4695	17.781	51.31700101*	42.1228	43.0615	41.1717	47.3989	40.6722
125893	49.5316	46.3238	51.2698	39.241	39.3159	43.4547	40.1592	35.0736	46.6231	31.9641	43.1893	44.774	49.5305	17.7653	51.84707842*	42.5098	42.1463	41.435	47.6438	41.1861
158489	49.3216	46.3267	52.3654	39.7452	40.2303	42.6306	40.2427	35.0595	46.7521	32.0746	43.1934	45.0861	49.1215	17.7543	51.88909069*	42.5283	41.0112	41.1577	47.4169	41.3965
199526	48.1219	45.9087	53.3228	39.8703	40.808	41.4008	39.9429	34.7854	46.4396	31.7871	42.9196	45.105	48.3701	17.7148	51.43060603*	42.2223	39.6717	40.4183	46.893	41.325
251189	47.4389	45.1906	54.1864	39.5892	41.2153	39.8575	39.3388	34.2795	45.7376	31.1722	42.6065	44.8025	47.3973	17.7606	50.62825741*	41.6995	38.3182	39.408	46.1394	41.1584
316228	45.8744	44.1807	55.1438	38.9699	41.6069	38.1139	38.5359	33.7346	44.7851	30.3498	42.1562	44.4921	46.3957	17.9031	49.6103386*	41.1093	37.0396	38.3892	45.3111	41.0273
398107	44.1728	43.0785	56.3644	38.119	42.1774	36.3072	37.6918	33.2905	43.7004	29.443	41.7834	44.2197	45.5495	18.2382	48.62828609*	40.6531	35.9891	37.7197	44.6148	41.0606
501187	42.4818	42.0303	58.0113	37.1448	43.1648	34.6052	36.9667	33.1978	42.6934	28.6006	41.6681	44.5043	45.0981	18.8464	47.93825604*	40.5296	35.3426	37.642	44.2628	41.4232
630957	40.9983	41.2492	60.2017	36.245	44.8573	33.1976	36.5345	33.6096	41.9637	27.9903	41.974	45.2447	45.1663	19.8283	47.84669235*	40.9437	35.2848	38.497	44.5025	42.195
794328	40.0188	40.9009	63.0396	35.5888	47.4939	32.2631	36.5598	34.7162	41.7009	27.8022	42.7874	46.7236	45.899	21.2433	48.5569524*	42.0839	35.9725	40.3923	45.5541	43.5295
1000000	39.7769	41.2026	66.3561	35.3951	51.2053	31.9867	37.2631	36.6355	42.1026	28.1997	44.424	48.9784	47.3903	23.2367	50.25606785*	44.0812	37.5108	43.4791	47.6302	45.4477
1.25893e+06	40.432	42.4005	69.7419	35.8986	56.0411	32.5384	38.7847	39.5043	43.3281	29.2946	46.3993	52.039	49.5311	25.8945	53.03066778*	47.1276	40.0634	47.6568	50.7749	48.0256
1.58489e+06	42.1804	44.5668	72.403	37.2982	61.8694	34.0484	41.2559	43.2993	45.4372	31.2292	49.0941	55.8095	52.4736	29.3487	56.88805656*	51.1545	43.6358	52.8951	55.0531	51.211
1.99526e+06	44.9561	47.7465	73.0947	39.706	68.2148	36.5631	44.5792	47.8888	48.326	33.9709	52.0537	59.9725	55.8057	33.5716	61.58889125*	56.0777	48.1686	58.9207	60.2221	54.8632
2.51189e+06	48.9221	52.0946	70.5344	43.2176	74.5475	40.1535	48.8899	53.272	52.0234	37.5447	55.2347	64.4585	59.59	38.835	67.14171319*	61.9218	53.7286	65.7047	66.2062	59.0245
3.16228e+06	54.0358	57.5854	64.8218	47.8118	79.8874	44.8169	54.1109	59.316	56.4326	41.9316	58.4327	69.0844	63.7775	45.2587	73.29651475*	68.4994	60.2584	73.1218	72.7287	63.6869
3.98107e+06	60.0958	63.9496	58.9786	53.2686	83.1181	50.3939	60.1071	65.827	61.456	47.0395	61.7628	73.7762	68.3911	52.948	79.87525131*	75.6681	67.6159	81.0204	79.5352	68.9218
5.01187e+06	66.7265	70.8411	56.4324	59.0311	83.5184	56.4295	66.5631	72.6332	66.8236	52.5521	65.1565	78.4088	73.2503	61.6782	86.50067495*	83.0692	75.4593	89.1485	86.1486	74.533
6.30957e+06	73.8072	78.0984	58.0063	64.8317	81.8969	62.5846	73.3627	79.6216	72.4926	58.3061	69.0026	83.0634	78.5818	71.4908	92.96528556*	90.5521	83.6777	97.2915	92.6666	80.5976
7.94328e+06	83.0566	87.5941	62.8841	70.558	81.0353	68.7528	80.6366	86.9612	78.6257	64.3524	73.8191	88.0446	84.8599	82.2812	99.30267526*	98.2384	92.4132	105.563	98.5311	87.218
10000000	88.2178	90.0944	69.4912	75.8363	81.956	74.1844	87.7578	94.5437	85.1172	70.5711	78.8493	93.1252	90.2406	93.6429	104.7289083*	105.142	100.288	113.3	103.344	93.7512

## Sheet: LX 30 wk
Longitudinal Reactance	WT - 30 week										Pompe - 30 wk
Frequency	3001	3002	3003	3004	3005	3006	3007	3008	3009	3010	3011	3012	3013	3014	3015	3016	3017	3018	3019	3020
1000	38.9728	53.5744	323.042	113.302	83.6012	125.288	164.495	77.3557	173.047	48.8733	87.1979	61.268	80.5179	41.1858	-25.3137242*	70.7056	71.0703	104.998	103.502	99.0196
1258.93	62.355	73.8928	322.446	150.24	90.2231	133.8	173.4	123.468	306.811	54.7589	94.1066	63.1519	85.7772	58.9605	-25.14384777*	73.3525	83.0263	105.904	110.834	101.666
1584.89	74.0249	80.0318	323.707	154.756	97.3683	141.618	183.029	124.668	327.184	60.2834	102.02	65.8284	90.7062	60.5856	-24.76292147*	77.3063	96.4097	107.109	120.519	104.226
1995.26	84.7249	86.6756	324.098	158.986	105.16	150.282	195.52	126.28	341.605	67.1257	109.747	68.9748	97.6784	62.9641	-24.52720053*	81.705	108.334	107.885	130.379	108.434
2511.89	95.5511	94.0878	325.532	165.406	112.942	157.586	208.075	129.334	364.459	73.9313	117.304	72.2571	104.474	64.5752	-24.23950236*	87.5565	121.143	108.729	140.275	112.532
3162.28	103.656	100.44	327.597	171.244	119.466	165.336	220.193	132.1	381.781	81.1335	125.799	75.7795	111.598	66.5764	-23.65080437*	93.3219	133.279	109.634	148.603	117.516
3981.07	110.873	106.332	328.417	176.236	126.176	171.513	233.58	136.185	396.187	88.7704	132.97	79.6626	118.987	68.5323	-22.74601474*	99.6154	143.769	109.559	155.921	122.172
5011.87	115.766	112.27	330.232	181.841	131.175	177.923	247.524	139.498	409.066	96.1049	139.808	83.0218	126.398	70.9631	-21.63039251*	106.054	155.031	108.76	161.746	126.546
6309.57	116.622	116.215	326.733	185.188	134.283	181.257	259.68	142.014	416.154	102.966	146.099	85.7419	132.8	73.3797	-20.10848106*	111.669	159.52	106.578	164.336	130.277
7943.28	116.101	117.714	320.972	186.15	135.475	182.935	268.519	142.479	417.342	109.42	150.032	87.7904	137.354	75.327	-18.07640897*	115.871	164.168	103.035	164.589	132.171
10000	111.631	117.941	311.904	184.777	133.981	181.95	276.428	141.334	410.754	114.052	152.435	88.5062	140.51	77.8995	-15.69487575*	118.863	164.525	98.1667	162.005	133.07
12589.3	105.663	115.338	299.586	179.755	130.456	178.639	278.835	137.651	398.799	117.149	151.169	87.9788	141.02	80.0084	-12.73790803*	120.432	161.471	91.9718	157.042	132.083
15848.9	98.4101	110.887	283.346	171.806	124.478	172.481	280.476	132.059	381.694	118.737	148.508	86.2336	139.693	81.7228	-8.921457585*	119.527	156.827	85.4594	152.289	128.94
19952.6	91.2312	104.48	264.825	161.226	117.485	164.841	275.824	123.974	361.825	118.113	142.786	83.0877	136.375	82.8538	-4.116952645*	117.27	150.782	79.0954	147.754	124.421
25118.9	84.4803	97.1549	243.752	148.371	109.392	155.31	269.135	114.409	337.242	115.945	135.66	78.9466	131.974	83.3311	1.517625095*	113.663	144.058	73.0001	143.228	118.07
31622.8	78.6844	89.8772	221.896	134.863	101.672	144.704	259.973	104.116	313.019	112.12	127.776	74.4043	126.391	83.4297	8.147710421*	109.15	139.995	68.2183	140.392	110.932
39810.7	74.2519	82.6886	199.705	120.804	94.5962	133.463	247.943	93.5101	287.489	106.987	119.225	69.2161	120.163	82.906	15.6269179*	104.149	134.783	64.5879	137.094	103.06
50118.7	70.8994	76.0981	177.966	108.053	88.4262	122.145	234.906	83.7443	263.879	101.7	110.657	64.1692	113.799	80.9907	23.45915942*	98.4317	131.21	62.2413	134.129	95.1947
63095.7	68.5364	69.274	157.746	96.4259	83.6221	110.918	218.76	74.7086	241.104	95.3842	103.204	59.4619	107.657	79.4803	31.30311197*	93.1386	128.96	60.8961	130.161	87.7644
79432.8	66.9665	65.8011	139.542	86.5164	79.5563	100.287	202.186	66.949	218.612	89.2256	96.1238	55.5587	101.468	76.608	38.89478219*	88.2682	126.419	60.0996	126.269	80.8312
100000	65.9943	61.8244	123.153	78.3314	76.2475	90.4103	186.565	60.4746	199.125	83.1579	90.9735	52.8001	96.1464	74.1663	45.77348268*	84.1121	124.39	60.1957	120.974	74.5809
125893	65.1993	58.8814	108.948	71.8716	73.3458	81.4716	170.641	55.3576	180.809	77.3352	86.1784	51.2293	91.3708	72.039	51.86342994*	80.4866	123.706	60.6484	115.745	69.4354
158489	64.3661	56.5365	96.7406	66.6658	70.5605	73.4848	155.701	51.3981	164.415	71.8653	82.2942	50.9792	87.3367	70.1912	56.83110181*	77.8446	124.133	61.3869	110.475	65.4272
199526	63.1854	54.7935	86.3101	62.5007	67.6252	66.3414	142.246	48.4194	149.607	66.8496	78.9881	45.4653	83.8522	68.8512	60.82937597*	75.8876	126.576	62.2308	105.752	62.523
251189	62.1226	53.5561	77.5002	58.9799	64.676	60.0399	130.426	46.2852	136.578	62.2442	76.236	53.4971	81.3344	68.371	64.12977737*	75.1172	129.757	63.3451	101.593	60.6408
316228	60.8076	52.901	70.3447	56.1136	61.9692	54.5837	120.648	44.9568	125.257	58.3004	74.0723	56.1512	79.7339	68.5388	66.9575085*	75.4669	135.614	64.7659	98.4254	59.8032
398107	59.634	52.9548	64.7609	53.8751	59.7049	49.9703	112.762	44.3724	115.491	55.1093	72.6175	59.4299	79.0884	69.8446	69.61029306*	77.2418	143.447	66.7105	96.4278	60.2625
501187	58.9815	53.8742	60.8256	52.3651	58.1154	46.3107	107.228	44.6522	107.548	52.7522	72.1252	63.5152	79.6993	72.3736	72.55722207*	80.5387	152.614	69.3815	95.8678	62.1587
630957	58.8239	55.7697	58.7944	51.685	57.5444	43.6756	103.982	45.8907	101.275	51.3948	72.6686	68.1788	81.5046	76.089	76.06122158*	85.6275	162.336	72.9768	96.8119	65.7321
794328	59.7525	58.8617	58.7128	51.9762	58.2106	42.1479	103.072	48.1588	96.5763	50.9558	74.4383	73.1268	84.3483	81.3147	80.13601672*	92.3439	171.301	77.4341	99.357	71.2609
1000000	61.7338	63.0892	60.9269	53.2441	60.1812	41.9015	104.243	51.478	93.5373	51.699	76.9913	78.0345	87.9806	88.1758	84.59511629*	100.413	177.445	82.7398	102.822	78.6041
1.25893e+06	64.6591	68.3521	65.4107	55.366	63.5001	42.8928	106.718	55.7653	91.7757	53.1516	81.2127	82.244	91.6625	96.6267	89.13814628*	108.905	179.357	88.4596	107.261	87.6716
1.58489e+06	68.2573	74.1316	72.0337	58.0217	67.8449	45.1163	110.102	60.6541	91.1912	55.0965	85.4478	84.597	94.6119	106.528	92.92270455*	116.379	175.253	93.8832	111.638	97.6001
1.99526e+06	71.6267	79.204	80.0325	60.5309	72.3967	48.136	112.725	65.4232	90.8062	56.9166	88.9091	84.4471	95.5583	116.736	94.67567736*	120.63	163.989	97.7988	114.563	106.622
2.51189e+06	74.3817	82.8333	88.2423	62.4519	76.7208	51.6106	114.526	69.605	90.4372	58.3245	91.0915	81.6819	94.1588	127.72	94.00862141*	120.587	147.202	99.579	115.493	113.493
3.16228e+06	75.4352	83.597	95.066	62.9329	79.5075	54.6963	114.102	72.2395	89.0335	58.7919	90.743	76.2877	89.6726	137.736	90.08463023*	114.572	125.657	98.203	112.899	115.823
3.98107e+06	74.1414	80.6748	98.2017	61.4098	79.6468	56.2939	110.679	72.6663	85.8458	58.0113	87.0154	68.9663	82.2393	144.734	82.96173759*	102.725	102.217	93.1197	106.216	112.095
5.01187e+06	70.1245	73.9452	95.7443	57.4928	76.0643	55.417	103.443	70.2061	80.201	55.7425	79.647	60.4413	72.3239	145.693	73.15262368*	86.5335	79.4454	84.3467	95.2724	101.728
6.30957e+06	63.9423	64.6066	87.8563	51.816	68.9877	52.0919	92.8536	65.3923	72.6111	52.4508	69.6962	51.7602	61.2392	139.187	62.06073179*	68.7367	59.9254	73.0881	81.5179	86.6241
7.94328e+06	56.6517	54.5384	75.9673	45.2572	59.5291	47.0496	79.7244	58.984	63.7819	48.695	58.6503	43.6612	50.1709	124.761	51.04860109*	51.6629	44.2414	60.7779	66.6151	69.2403
10000000	48.25	44.0365	61.428	38.283	48.6228	40.7852	64.7376	51.3195	53.8676	44.3628	47.1972	35.7284	39.372	102.984	40.41196581*	36.7177	32.1123	48.0268	51.7518	51.7461

## Sheet: TX 30 wk 
Transverse Reactance	WT - 30 week										Pompe - 30 wk
Frequency	3001	3002	3003	3004	3005	3006	3007	3008	3009	3010	3011	3012	3013	3014	3015	3016	3017	3018	3019	3020
1000	210.411	274.771	287.258	152.607	131.677	219.636	230.006	99.1912	138.413	-2.44858	166.439	116.516	257.112	51.1852	286.7974882*	121.476	297.423	189.807	163.822	85.4649
1258.93	334.02	368.575	300.232	156.257	138.16	227.412	242.823	159.734	223.916	-1.41009	181.651	129.3	283.762	53.9458	320.3786644*	128.652	325.103	196.233	257.033	123.485
1584.89	366.588	411.075	310.838	160.718	143.417	235.406	256.399	166.521	242.005	0.117967	188.028	143.461	297.675	57.3547	365.6453747*	130.972	348.59	205.156	284.035	135.386
1995.26	399.189	439.249	318.46	167.661	144.868	246.604	267.863	172.808	259.045	2.35045	205.483	162.815	315.096	60.6146	404.1360254*	146.124	400.424	214.168	307.569	151.6
2511.89	447.865	466.312	330.579	175.647	152.835	259.379	289.074	181.441	276.313	6.82648	224.933	178.675	358.33	63.3645	449.1438309*	162.964	434.343	231.303	340.35	164.518
3162.28	488.855	520.747	353.724	186.108	161.762	275.636	305.648	190.824	305.885	13.1145	245.419	200.358	394.471	68.3707	482.0578021*	181.341	487.268	249.068	387.92	186.531
3981.07	540.655	557.201	367.444	197.826	175.186	292.773	329.602	201.383	333.277	21.8283	272.33	224.262	431.468	72.7729	541.2930211*	202.394	527.711	273.225	443.261	209.063
5011.87	600.921	601.375	383.266	209.139	186.013	312.052	353.243	214.719	367.233	32.4395	300.897	252.685	481.841	78.7153	598.0758324*	238.265	571.484	291.614	493.227	235.48
6309.57	656.038	631.571	403.416	222.105	203.226	330.699	381.224	227.491	405.615	46.0657	335.157	282.577	532.493	85.6966	662.8474219*	274.554	617.159	320.621	546.534	262.842
7943.28	711.426	678.139	419.918	234.924	219.812	345.74	405.842	239.253	445.117	62.2068	367.971	314.344	575.799	92.3641	721.5947377*	314.181	660.905	352.25	597.103	294.954
10000	759.299	703.42	434.331	247.262	240.662	356.753	431.495	249.225	487.65	80.226	403.821	344.156	622.791	99.6557	779.2409047*	362.291	689.088	382.305	646.836	325.959
12589.3	809.085	729.207	448.416	256.25	259.239	365.744	454.726	258.561	520.843	99.0191	430.66	376.147	651.986	106.909	825.8694431*	412.699	713.534	412.075	685.12	357.395
15848.9	833.183	738.011	454.61	263.978	278.768	367.232	474.685	263.855	547.169	116.929	452.594	402.061	674.612	113.981	863.0206225*	456.846	711.562	441.445	708.743	382.306
19952.6	848.133	734.411	456.053	268.399	296.866	362.257	484.939	265.861	564.343	133.451	463.274	419.944	681.177	119.72	877.6715431*	493.108	696.861	462.487	719.024	403.029
25118.9	839.358	715.346	450.206	267.867	312.601	349.822	488.93	265.055	567.252	145.971	466.014	431.288	668.048	124.073	869.4988172*	517.205	664.06	477.836	712.468	413.513
31622.8	805.798	686.117	437.255	264.213	320.659	331.318	484.441	260.877	554.684	155.055	455.989	431.571	637.22	126.447	840.8304048*	524.414	618.879	478.703	688.392	414.559
39810.7	757.078	642.358	415.289	256.06	322.128	308.163	471.4	252.254	533.22	159.371	435.094	420.436	593.108	127.185	798.1181388*	517.766	568.256	468.991	646.576	404.983
50118.7	702.032	596.604	388.111	245.309	318.496	281.79	449.248	241.456	498.601	158.988	407.849	398.728	543.221	125.567	732.7963834*	493.2	507.835	448.664	594.141	385.429
63095.7	633	541.953	357.17	231.726	307.645	253.916	420.144	228.385	457.669	154.91	374.172	371.23	486.393	122.875	662.3841932*	458.512	449.087	419.951	539.205	358.798
79432.8	564.285	487.702	323.682	216.211	291.617	225.845	386.912	212.773	413.056	147.451	339.79	339.753	430.199	118.253	587.3386378*	418.849	394.388	383.977	479.563	329.654
100000	494.469	434.524	289.513	199.398	271.975	199.16	351.029	196.318	368.801	137.918	304.361	305.261	375.602	113.531	514.6209304*	377.025	344.053	343.814	422.288	299.475
125893	429.212	382.991	257.226	181.911	250.163	173.975	315.775	179.349	325.446	127.221	271.227	272.217	325.938	108.165	446.335626*	335.773	299.835	305.755	370.427	269.412
158489	370.512	335.781	227.51	164.148	228.335	151.279	281.817	162.451	285.068	116.008	240.64	241.04	281.671	103.286	384.5598433*	297.654	262.007	269.748	322.949	241.115
199526	313.16	292.505	200.566	146.825	207.094	131.136	250.1	146.56	248.371	104.862	212.128	202.862	243.674	98.6679	330.5939228*	263.349	229.189	237.426	281.602	215.415
251189	272.985	255.072	176.95	130.38	187.784	113.615	221.576	132.155	216.055	94.2981	189.179	188.344	211.612	94.9784	284.6904916*	233.467	201.864	209.673	246.027	193.042
316228	234.552	222.462	156.568	115.433	171.051	98.7372	196.574	119.853	188.36	84.7641	168.553	167.54	185.161	92.0866	246.5929297*	208.016	179.45	186.897	216.39	174.033
398107	202.575	195.132	139.054	102.222	157.346	86.3225	175.448	109.762	165.096	76.47	151.251	150.003	163.846	90.4346	215.8499579*	187.458	161.504	169.996	192.506	158.224
501187	176.822	172.853	123.923	90.9429	146.62	76.27	158.275	102.165	146.119	69.6134	137.262	136.943	147.026	90.2132	191.7507878*	171.305	147.908	158.192	173.808	145.362
630957	156.576	155.217	110.496	81.6793	138.713	68.4434	144.762	96.9402	131.166	64.2893	126.119	126.36	133.884	91.6824	173.5051299*	159.233	138.306	151.197	159.749	134.922
794328	141.434	141.704	97.9313	74.4173	132.931	62.6939	134.7	93.8703	119.629	60.598	117.169	118.079	123.58	94.8252	159.8589041*	150.66	132.244	147.745	149.56	126.532
1000000	130.8	131.905	85.3035	69.1076	127.916	58.8842	127.935	92.5464	111.117	58.5066	109.951	111.124	115.258	99.9555	149.6042278*	144.702	129.016	146.448	142.341	119.476
1.25893e+06	123.972	125.357	72.3069	65.7026	122.219	56.8389	123.879	92.4702	105.003	57.844	103.671	104.675	107.756	106.943	141.1774517*	140.542	128.115	145.548	136.635	113.092
1.58489e+06	119.971	121.103	59.1242	63.9397	113.968	56.2951	121.708	92.5981	100.339	58.4504	97.3611	97.5972	100.935	115.458	133.0827659*	136.382	128.107	142.994	130.717	106.788
1.99526e+06	117.43	117.758	46.431	63.2906	102.037	56.7391	119.974	91.8004	96.0843	59.7016	90.3454	89.4881	93.4771	124.368	123.6882307*	130.769	127.456	137.078	123.002	99.8143
2.51189e+06	115.719	114.84	35.7365	63.3196	86.9722	57.8006	118.242	89.6678	91.8844	61.3086	82.8901	80.5342	85.7114	133.925	112.847578*	123.253	125.56	127.874	113.074	92.4925
3.16228e+06	112.91	110.452	28.0905	63.0261	70.3246	58.6271	114.93	85.3535	86.8037	62.4982	74.981	70.9021	77.5063	142.094	99.91518573*	112.725	120.695	114.886	100.327	84.4324
3.98107e+06	107.737	103.288	23.6889	61.5055	54.7097	58.3292	109.129	78.7952	80.6168	62.6595	67.2926	61.1543	69.1128	146.798	85.46327415*	99.4605	112.133	98.9863	85.6486	75.8066
5.01187e+06	99.3194	92.8881	21.73	57.9826	42.2519	56.0456	100.301	70.2697	73.1208	61.1174	59.9321	51.6731	60.4737	145.228	70.31307399*	84.1823	99.6836	81.3928	70.162	66.5492
6.30957e+06	88.3344	80.2179	21.0481	52.8677	33.7685	51.8771	89.2156	60.7092	64.8932	58.02	53.1547	42.9497	51.9927	136.5	55.77003687*	68.494	84.7856	64.1676	55.7413	57.0627
7.94328e+06	76.4359	65.4072	20.5197	46.9184	28.5948	46.5042	76.9611	50.9467	56.4799	53.8656	47.0449	35.2541	43.9891	120.569	42.88964676*	53.7259	69.1322	48.3448	42.8988	47.7693
10000000	62.7061	53.5414	19.2051	40.5204	24.882	40.2011	63.7272	41.2223	47.8353	48.6472	40.4784	28.1804	35.7411	98.3684	31.69573624*	40.3235	53.3342	34.646	32.1672	38.5156

## Sheet: LR 30 wk
Longitudinal Resistance	WT - 30 week										Pompe - 30 wk
Frequency	3001	3002	3003	3004	3005	3006	3007	3008	3009	3010	3011	3012	3013	3014	3015	3016	3017	3018	3019	3020
1000	388.466	438.116	1051.97	485.524	552.543	644.665	1071.69	330.827	821.717	485.451	635.791	427.983	613.407	409.746	215.0560744*	565.605	818.477	505.102	750.415	591.868
1258.93	491.469	478.887	1007.7	621.303	540.476	626.609	1049.69	519.198	1337.86	478.404	623.212	419.401	601.554	536.392	218.5111438*	563.582	806.859	490.484	734.601	577.922
1584.89	479.652	470.589	962.646	598.918	526.304	604.285	1029.02	502.574	1289.36	471.301	607.958	410.275	589.374	527.633	222.4094688*	553.062	793.674	474.202	718.307	563.41
1995.26	466.061	461.612	913.957	576.698	511.161	582.991	1000.2	485.644	1237.65	462.513	592.525	400.469	577.449	518.786	226.1288248*	543.201	779.781	458.656	699.32	548.007
2511.89	450.395	449.151	866.54	553.407	494.662	558.391	970.658	467.744	1185.67	453.387	575.628	390.679	562.203	509.912	229.9874225*	531.686	760.712	441.788	678.619	531.844
3162.28	431.645	433.809	817.961	528.516	476.753	533.682	940.766	448.865	1124.9	442.129	557.007	379.795	546.619	500.082	233.7847689*	519.303	740.459	425.06	655.65	514.115
3981.07	411.704	416.914	767.266	501.399	456.613	505.915	908.659	428.508	1059.36	429.05	536.288	367.786	528.337	490.358	237.8086148*	504.641	716.353	407.425	630.067	496.546
5011.87	390.704	398.833	717.053	472.783	434.762	476.554	869.072	407.022	993.417	415.153	514.26	354.906	509.36	480.701	241.8644737*	488.88	690.16	389.189	602.248	476.405
6309.57	367.903	378.874	663.441	442.213	410.759	446.485	830.189	384.044	921.452	398.786	490.173	341.12	487.825	469.387	245.7957729*	471.014	660.84	371.151	574.26	455.588
7943.28	345.742	357.311	609.699	410.052	386.597	415.228	784.448	359.603	849.19	380.74	465.014	326.407	464.622	458.531	249.6918602*	452.111	631.758	353.362	544.761	433.684
10000	324.079	336.034	555.985	377.307	362.319	383.842	739.571	334.842	776.529	361.724	437.806	311.064	440.903	447.198	253.3554564*	431.846	601.833	336.689	517.608	411.008
12589.3	305.471	314.635	504.609	344.645	338.981	352.385	692.736	310.131	705.099	341.241	410.811	295.601	415.843	434.699	256.9872455*	410.978	573.407	321.504	491.312	388.194
15848.9	288.617	294.706	455.437	313.416	316.899	322.05	645.539	286.256	640.296	320.442	384.146	280.515	391.445	421.971	260.1457012*	390.158	546.937	308.016	467.077	365.628
19952.6	274.597	276.583	410.937	284.643	297.086	293.641	597.135	264.162	579.793	299.569	358.871	266.107	368.188	409.052	262.9460486*	369.526	522.268	296.342	445.114	343.906
25118.9	262.759	260.26	370.598	259.028	279.672	267.449	550.964	244.489	522.858	279.202	335.869	252.595	345.959	395.574	264.8264052*	350.339	500.469	286.605	424.158	323.903
31622.8	252.51	246.235	334.63	236.891	264.512	243.613	507.436	227.419	472.667	259.825	314.728	240.337	325.09	381.97	265.5136824*	332.433	480.317	278.102	403.983	305.357
39810.7	243.151	234.216	303.569	218.577	251.198	222.024	465.071	212.991	427.914	241.796	296.026	229.513	306.268	368.676	264.9449978*	316.047	461.031	270.467	383.885	288.873
50118.7	234.381	223.759	277.696	203.28	239.366	202.878	425.972	201.06	389.281	224.981	279.86	220.088	288.737	355.302	262.4171964*	301.011	443.17	263.282	363.586	274.409
63095.7	225.902	211.691	255.948	190.835	228.477	186.466	390.246	191.287	353.896	209.558	265.536	212.223	272.782	342.782	258.2438272*	287.382	427.356	256.075	343.2	261.517
79432.8	217.221	206.055	237.726	180.397	217.951	172.06	357.498	183.146	322.511	195.899	252.351	205.594	258.176	331.494	252.2741106*	274.747	408.474	248.854	324.134	250.539
100000	208.284	198.631	222.496	171.432	207.665	159.653	329.628	176.344	295.414	183.478	240.618	199.617	244.771	320.235	244.7343972*	263.261	391.699	241.171	304.952	241.117
125893	199.134	191.462	209.619	163.312	197.477	148.849	304.676	170.316	271.222	172.278	229.286	194.354	232.343	310.229	235.9825372*	252.841	376.24	233.269	287.577	232.579
158489	189.826	184.513	198.542	155.707	187.429	139.378	282.917	164.826	249.679	162.123	218.512	189.131	220.684	300.807	226.2718305*	243.274	360.882	225.126	271.519	225.024
199526	180.621	177.861	189.144	148.319	177.696	130.993	264.404	159.622	230.413	152.964	208.206	164.655	209.802	292.002	216.0826829*	233.979	345.845	216.819	256.786	218.042
251189	171.331	171.341	180.821	141.229	168.59	123.666	247.961	154.633	213.266	144.722	198.191	177.934	199.587	283.615	205.7731914*	225.36	330.337	208.431	243.305	211.537
316228	162.67	165.106	173.889	134.477	160.183	117.246	233.648	149.852	197.782	137.335	188.924	171.572	189.822	275.638	195.5317659*	217.052	314.049	200.046	230.753	205.369
398107	154.498	159.098	167.781	128.089	152.61	111.644	221.036	145.224	183.876	130.701	179.949	164.415	180.315	267.82	185.4368293*	208.704	295.841	191.7	218.887	199.479
501187	146.902	153.173	162.555	122.044	145.735	106.785	209.382	140.611	171.257	124.623	171.324	156.464	170.77	259.894	175.296032*	200.081	275.421	183.113	207.386	193.678
630957	139.712	147.076	157.914	116.229	139.313	102.513	198.364	135.973	159.434	118.912	162.759	147.391	160.8	251.92	164.8185807*	190.565	250.492	174.077	195.733	187.553
794328	132.668	140.611	153.48	110.394	133.107	98.619	187.116	130.979	148.163	113.352	153.837	136.811	149.841	243.212	153.646038*	179.51	222.041	164.186	183.973	180.636
1000000	125.206	133.185	148.914	104.171	126.533	94.8373	175.023	125.328	137.111	107.266	143.761	124.428	137.527	233.461	141.1820428*	165.93	189.525	152.893	170.065	172.188
1.25893e+06	116.991	124.301	143.277	97.2229	119.151	90.8132	161.365	118.569	125.726	100.684	133.244	110.363	123.364	222.152	127.0946206*	149.126	153.929	139.863	154.728	161.259
1.58489e+06	107.359	113.257	135.773	89.1054	110.304	86.0306	145.599	110.24	113.635	93.1065	120.304	94.2693	107.182	208.529	110.9146214*	128.358	116.939	124.418	137.021	146.843
1.99526e+06	95.9948	99.6379	125.241	79.5084	99.4482	79.9936	127.627	99.9781	100.45	84.3896	105.374	77.3563	89.2898	191.79	92.95259188*	104.099	81.3372	106.716	116.886	128.231
2.51189e+06	83.0365	83.8077	111.336	68.6309	86.5583	72.4571	107.97	88.0214	86.2295	74.8579	88.5784	60.6456	70.703	172.11	74.14440905*	77.7427	49.6659	87.3838	94.9974	105.825
3.16228e+06	68.5592	66.1065	93.1236	56.5646	71.3127	62.99	86.5868	74.2721	70.7729	64.4712	70.2184	45.0708	52.1587	147.72	55.20091088*	51.0828	24.0352	66.9584	71.8255	80.1476
3.98107e+06	53.3877	48.0636	71.4499	43.9783	54.3878	51.7826	64.3773	59.4164	54.6614	53.7649	51.5929	31.5299	35.0048	118.489	37.60467311*	26.8819	5.68003	46.7974	48.9731	53.2743
5.01187e+06	38.7477	31.4436	48.5985	32.0599	37.2603	39.9065	42.8474	44.6274	39.0416	43.4122	34.3833	20.5606	20.5245	85.7257	22.74308446*	7.79434	-5.32085	28.593	28.493	28.5473
6.30957e+06	25.8782	18.1971	27.3506	21.7691	21.8412	28.68	23.4006	31.1002	25.0322	33.9696	20.0671	12.0808	9.31793	52.0721	11.34708948*	-5.12444	-10.4108	13.6134	11.9082	8.55511
7.94328e+06	14.9451	7.21286	9.61833	13.4602	9.22953	19.0425	6.98667	19.4013	13.1702	25.5819	9.1817	5.49701	1.0632	20.851	3.140195594*	-12.3521	-11.8044	2.11376	-0.501127	-5.64214
10000000	6.60473	2.19436	-2.64163	7.42667	0.42212	11.6098	-4.87565	9.99657	3.87761	18.1273	2.03026	0.827255	-3.56799	-3.81829	-1.885622146*	-14.4678	-10.7181	-4.80653	-7.15535	-12.8952

## Sheet: TR 30 wk
Transverse Resistance	WT - 30 week										Pompe - 30 wk
Frequency	3001	3002	3003	3004	3005	3006	3007	3008	3009	3010	3011	3012	3013	3014	3015	3016	3017	3018	3019	3020
1000	1612.12	1683.35	1457.73	940.504	1078.16	1153.99	1654.82	617.696	1093.15	481.048	1415.46	1296.99	1932.17	648.245	2505.638148*	1497.33	2110.18	1497.03	1486.07	942.565
1258.93	2446.5	2257.78	1414.92	921.694	1063.04	1124.02	1619.23	955.607	1663.47	483.328	1394.79	1285.78	1907.07	642.624	2483.585598*	1482.9	2075.34	1480.63	2047.86	1259.8
1584.89	2381.61	2206.45	1374.92	902.844	1043.52	1091.7	1585.36	934.835	1640.28	486.3	1377.1	1268.02	1866.5	633.44	2423.796939*	1467.88	2030.12	1461.81	2023.17	1240.13
1995.26	2340.13	2145.13	1328.27	878.521	1027.35	1061.31	1552.83	914.538	1604.93	489.507	1352.97	1247.93	1839.57	625.894	2373.683741*	1454.32	1969.61	1432.86	1986.15	1229.53
2511.89	2282.47	2075.59	1285.92	857.558	1007.93	1025.88	1508.3	889.973	1572.17	491.971	1324.82	1228.13	1787.59	618.032	2313.799725*	1440.52	1928.3	1404.78	1952.99	1210.22
3162.28	2219.36	2015.16	1235.63	833.885	988.211	986.561	1473.75	864.232	1540.05	494.547	1302.08	1205.6	1749.09	609.546	2258.145529*	1425.07	1860.41	1380.11	1907.22	1190.01
3981.07	2144.77	1935.27	1184.23	807.874	968.922	948.752	1429.57	837.529	1498.66	497.152	1270.8	1177.53	1689.77	600.422	2193.563055*	1406.45	1783.86	1343.89	1848.12	1170.56
5011.87	2070.88	1850.92	1129	779.341	945.834	901.489	1379.63	807.8	1455.64	497.947	1229.14	1148.59	1622.34	590.661	2112.791862*	1386.54	1696.1	1308.46	1779.67	1141.48
6309.57	1975.57	1746.24	1071.16	748.672	920.017	852.931	1325.72	775.237	1402.39	496.634	1184.99	1113.61	1550.55	579.619	2018.642601*	1358	1603.25	1268.73	1706.63	1108.06
7943.28	1871.57	1640.35	1005.99	713.533	893.816	798.667	1267.3	737.889	1335.37	492.453	1133.13	1069.99	1467.55	567.863	1908.696365*	1321.51	1492.8	1222.85	1621.3	1070.05
10000	1743.46	1528.78	936.612	674.136	859.701	737.51	1201.01	698.791	1262.6	483.119	1067.35	1018.22	1361.78	553.272	1785.390283*	1273.8	1370.67	1168.44	1509.02	1022.23
12589.3	1603.93	1398.5	864.075	632.877	822.795	674.712	1130.78	656.883	1177.06	469.934	996.941	958.648	1245.41	536.528	1646.368759*	1213	1237.8	1105.27	1390.52	966.698
15848.9	1453.02	1263.89	787.48	587.774	780.865	608.475	1048.23	611.772	1079.11	451.569	917.639	886.657	1121.37	519.479	1488.056248*	1138.58	1104.69	1034.88	1259.08	900.16
19952.6	1293.78	1132.85	707.308	541.497	734.067	541.548	966.269	567.062	972.851	428.64	831.021	813.898	991.092	499.586	1321.940339*	1048.03	966.948	952.713	1120.78	826.076
25118.9	1134.09	999.26	627.126	495.315	679.837	477.269	876.833	521.824	864.217	401.06	741.647	732.333	861.761	479.01	1156.700874*	946.566	840.798	863.622	984.531	749.696
31622.8	976.421	875.891	547.502	448.607	622.492	416.7	788.22	475.643	758.544	370.983	653.083	648.249	738.501	456.802	991.8421087*	842.084	722.018	776.302	851.577	671.135
39810.7	830.272	757.962	472.362	403.426	562.907	362.025	702.251	432.295	657.466	339.283	572.158	569.052	623.767	434.292	836.4423815*	736.011	624.532	682.164	730.656	592.411
50118.7	703.549	654.359	403.547	361.247	503.595	313.339	621.387	390.11	565.594	307.994	496.714	492.303	526.697	412.753	704.0889901*	639.911	539.435	596.004	619.71	519.245
63095.7	595.134	564.256	341.996	321.066	446.297	271.672	546.567	350.696	483.896	278.02	431.708	424.449	443.727	391.403	589.0245432*	553.997	469.638	520.108	528.84	454.813
79432.8	502.983	486.262	288.988	284.7	393.998	236.521	480.06	315.216	414.665	250.434	376.292	367.761	375.49	372.181	491.0382271*	479.363	413.596	453.022	451.748	397.385
100000	426.53	420.155	243.664	251.856	346.682	207.4	422.757	283.454	355.27	225.573	328.403	315.979	321.146	354.013	412.037004*	416.928	368.16	393.132	388.328	348.514
125893	366.183	365.681	206.299	222.717	305.467	183.621	374.21	255.438	307.505	203.881	288.936	274.373	278.082	337.597	350.6370949*	366.305	331.297	346.389	337.727	307.898
158489	318.453	320.572	175.426	197.4	269.91	164.339	332.982	231.493	268.14	185.115	256.315	240.317	243.813	322.582	301.6508346*	324.511	301.286	308.594	296.791	273.526
199526	280.773	283.365	149.374	175.786	239.853	148.74	298.661	210.987	236.189	169.211	228.127	202.14	216.579	308.893	263.6206508*	290.207	276.338	278.797	263.583	244.987
251189	250.687	253.376	127.685	157.663	214.389	136.087	270.34	193.882	210.56	155.876	205.684	189.648	194.612	296.524	233.6131507*	262.043	255.438	255.191	236.432	220.835
316228	227.505	228.914	109.047	142.701	192.613	125.861	246.811	179.477	189.778	144.768	186.175	170.538	176.361	285.053	209.7911091*	238.378	237.796	235.901	214.053	200.012
398107	208.512	208.679	92.5138	130.28	173.667	117.483	227.07	167.157	172.764	135.475	169.265	154.148	160.742	274.443	190.1088024*	218.304	222.38	219.796	195.112	181.63
501187	193.092	191.769	77.4035	120.053	156.328	110.538	210.292	156.139	158.391	127.677	154.233	139.334	146.533	264.3	173.0282553*	200.366	208.569	205.109	178.339	164.75
630957	180.131	176.996	63.2796	111.417	139.406	104.602	195.389	145.854	145.872	120.96	140.198	125.287	133.12	254.265	157.0679911*	183.545	195.446	190.107	162.547	148.829
794328	168.441	163.583	49.8161	103.988	121.835	99.3135	181.639	135.485	134.281	114.924	126.588	111.182	119.773	243.929	141.1491183*	166.839	182.201	173.656	146.694	133.204
1000000	157.118	150.66	37.3489	97.2615	102.828	94.2834	168.163	124.453	122.987	109.116	112.192	96.674	106.034	232.804	124.399017*	149.426	168.07	154.454	129.838	117.63
1.25893e+06	145.497	137.283	26.6902	90.7693	82.3107	89.0877	154.159	112.159	111.346	103.1	98.7286	81.6688	91.9444	220.297	106.2680243*	130.482	152.336	132.662	111.537	101.741
1.58489e+06	132.395	122.95	18.7551	83.9386	60.9322	83.3092	138.753	98.2662	98.8511	96.4023	84.3551	66.3047	77.5338	205.338	86.79777674*	109.841	134.356	108.192	91.3496	85.8288
1.99526e+06	117.605	106.98	14.1144	76.218	40.7818	76.5026	121.749	82.9815	85.5617	88.6087	70.4497	51.724	63.5208	187.394	66.91260097*	87.9559	114.083	82.6519	70.3825	70.2476
2.51189e+06	100.865	89.4212	12.6322	67.3874	24.0424	68.5108	103.186	66.9056	71.7554	79.7702	57.5358	38.4848	50.3112	166.365	47.57599489*	65.7592	92.1355	57.7489	49.8593	55.5203
3.16228e+06	81.922	70.1378	13.2042	57.1252	12.5431	59.0031	83.1616	50.6479	57.6219	69.5785	46.0695	27.0966	38.177	140.822	29.98698757*	44.4122	68.9588	34.8744	31.1962	41.7507
3.98107e+06	61.9589	50.4925	14.243	45.8975	6.60339	48.2647	62.7338	35.3679	43.8634	58.3502	36.1378	17.7938	27.3747	110.836	15.26538978*	25.4167	46.182	15.6516	15.8228	29.2152
5.01187e+06	42.7178	32.2749	14.4174	34.7967	4.80014	37.1951	43.4804	21.9771	31.3079	46.8088	27.7474	10.598	18.1979	78.2747	4.303397021*	10.2365	25.8567	1.21345	4.72648	18.4115
6.30957e+06	25.6511	16.9097	13.1478	24.8419	4.80738	26.9082	26.6593	11.1191	20.4681	35.8253	20.4011	5.22461	10.498	45.7031	-2.885798008*	-0.658263	9.39551	-8.21095	-2.59375	9.44728
7.94328e+06	9.309	2.7827	10.507	16.5611	4.51068	18.0818	12.6902	2.70486	11.3573	25.8629	13.6505	1.20321	3.95429	16.3479	-7.023393639*	-7.77821	-2.91275	-13.4669	-6.43339	2.31993
10000000	1.95173	-0.0872677	7.18354	10.2257	3.51615	11.3875	2.49518	-3.27576	4.08144	17.1588	7.97865	-1.53883	-0.152345	-6.25744	-8.331020137*	-10.9118	-9.67911	-14.925	-7.62867	-2.52581

## Sheet: Longitudinal Conductivity
Longitudinal Conductivity	WT - 30 week										Pompe - 30 wk
Frequency	3001	3002	3003	3004	3005	3006	3007	3008	3009	3010	3011	3012	3013	3014	3015	3016	3017	3018	3019	3020
1000	0.304076	0.268091	0.102822	0.231857	0.210687	0.177696	0.108546	0.340199	0.138444	0.243306	0.183934	0.27273	0.190985	0.28827	0.55179153*	0.207503	0.144757	0.225494	0.155801	0.195593
1258.93	0.240152	0.244375	0.107244	0.181645	0.21558	0.182502	0.111069	0.217792	0.0848637	0.247545	0.187988	0.279382	0.195284	0.22104	0.5461464*	0.209226	0.147198	0.232904	0.15949	0.200947
1584.89	0.24545	0.248819	0.11188	0.188071	0.221239	0.188629	0.113463	0.225299	0.0875675	0.251831	0.192754	0.286364	0.199784	0.225738	0.53956527*	0.213857	0.149808	0.241328	0.163144	0.206669
1995.26	0.251415	0.253258	0.117132	0.194606	0.227054	0.194318	0.116528	0.233001	0.0906631	0.256556	0.197497	0.293626	0.203858	0.230293	0.53297833*	0.218084	0.152458	0.24974	0.167258	0.212477
2511.89	0.258054	0.259062	0.12241	0.201109	0.233292	0.201173	0.119626	0.240899	0.0934085	0.261218	0.202622	0.300775	0.208942	0.234851	0.52576526*	0.222627	0.155886	0.259037	0.171663	0.218587
3162.28	0.266921	0.266652	0.128045	0.208373	0.24046	0.208101	0.122817	0.24962	0.0969803	0.266891	0.208207	0.308779	0.21414	0.23986	0.5188842*	0.227546	0.159567	0.268726	0.176819	0.225302
3981.07	0.276619	0.275127	0.134286	0.216605	0.248504	0.216363	0.12611	0.258745	0.101024	0.273206	0.214624	0.317428	0.220145	0.244704	0.51121824*	0.233168	0.164043	0.279582	0.182721	0.232013
5011.87	0.287939	0.284339	0.140616	0.225325	0.25798	0.225238	0.130258	0.268956	0.10523	0.279925	0.221631	0.327085	0.226405	0.249445	0.50350655*	0.23922	0.168895	0.2917	0.18957	0.240002
6309.57	0.302703	0.295669	0.148555	0.235686	0.269544	0.235561	0.13447	0.280666	0.110405	0.288188	0.229645	0.338021	0.233941	0.255047	0.49615417*	0.246435	0.175301	0.30509	0.197287	0.248705
7943.28	0.318886	0.30974	0.157529	0.248043	0.282633	0.247413	0.139992	0.29486	0.11635	0.297657	0.238958	0.35053	0.242839	0.260569	0.48896325*	0.254652	0.181924	0.32	0.206376	0.258855
10000	0.338646	0.325285	0.16805	0.26254	0.298103	0.261249	0.145664	0.311267	0.123594	0.308688	0.250103	0.365062	0.252762	0.26633	0.48222031*	0.264223	0.189773	0.336024	0.216007	0.270349
12589.3	0.359007	0.344067	0.180173	0.280367	0.31557	0.277466	0.152587	0.33095	0.132104	0.321886	0.26328	0.381477	0.26481	0.272956	0.47554043*	0.27506	0.198331	0.352906	0.226717	0.283477
15848.9	0.380922	0.364893	0.194751	0.30164	0.33565	0.296636	0.160052	0.353861	0.141732	0.336831	0.278042	0.399596	0.278134	0.279952	0.4696267*	0.287469	0.207235	0.369742	0.237466	0.298553
19952.6	0.402064	0.388094	0.211552	0.326966	0.357107	0.318299	0.169456	0.380924	0.152695	0.354428	0.295144	0.419666	0.292922	0.287451	0.46421731*	0.301348	0.21656	0.385879	0.248081	0.315321
25118.9	0.422191	0.413092	0.231662	0.357091	0.379968	0.343528	0.179793	0.411574	0.166093	0.37442	0.31369	0.441398	0.309126	0.295808	0.46008089*	0.316121	0.225751	0.400671	0.2591	0.33378
31622.8	0.440956	0.438172	0.255063	0.391141	0.402869	0.372428	0.19133	0.445168	0.180717	0.397151	0.333745	0.463807	0.326849	0.304767	0.45746841*	0.331799	0.234333	0.41386	0.269963	0.353715
39810.7	0.458429	0.463059	0.282072	0.429096	0.425452	0.405468	0.204928	0.480917	0.197595	0.422581	0.354867	0.486659	0.34539	0.314144	0.45619209*	0.347973	0.243452	0.42571	0.281817	0.374591
50118.7	0.475101	0.487267	0.312487	0.46846	0.447435	0.442507	0.219951	0.516393	0.215631	0.450003	0.376324	0.508866	0.365062	0.324676	0.45742317*	0.364969	0.252123	0.436603	0.294662	0.395724
63095.7	0.491318	0.517461	0.345661	0.508303	0.468501	0.483341	0.237722	0.550875	0.235948	0.480794	0.397331	0.529271	0.385257	0.335003	0.46061499*	0.381851	0.259937	0.447313	0.309292	0.416866
79432.8	0.508302	0.532618	0.38087	0.547205	0.490208	0.52807	0.257871	0.583177	0.259213	0.513012	0.419165	0.54755	0.406503	0.345583	0.46636152*	0.399024	0.270132	0.458325	0.324518	0.437247
100000	0.526551	0.553827	0.417813	0.584548	0.512789	0.576154	0.279128	0.61277	0.283564	0.54764	0.439539	0.564252	0.428001	0.356861	0.4748055*	0.415983	0.279881	0.470215	0.342659	0.456719
125893	0.546637	0.574763	0.455217	0.620281	0.537017	0.627038	0.303163	0.639984	0.310689	0.584316	0.461231	0.578756	0.450114	0.367597	0.4856677*	0.432702	0.289096	0.483006	0.361462	0.475396
158489	0.568845	0.595873	0.492418	0.655334	0.563306	0.680058	0.328871	0.665125	0.339846	0.622771	0.483131	0.59212	0.472555	0.378274	0.49908484*	0.448656	0.298369	0.496711	0.381277	0.492558
199526	0.593472	0.61685	0.528533	0.690669	0.592081	0.735202	0.355346	0.689033	0.37137	0.662532	0.505698	0.677077	0.495379	0.388677	0.51459888*	0.464818	0.306967	0.511471	0.401505	0.508671
251189	0.620463	0.638169	0.563516	0.726866	0.622468	0.791157	0.382562	0.711985	0.404624	0.703361	0.529157	0.61833	0.517793	0.398759	0.53164071*	0.479766	0.315842	0.526978	0.421935	0.523748
316228	0.648934	0.659146	0.595475	0.7636	0.653731	0.847121	0.409346	0.733945	0.439635	0.744108	0.552468	0.631967	0.539968	0.408577	0.54989244*	0.493896	0.3238	0.543046	0.442261	0.537881
398107	0.678385	0.679373	0.624679	0.800407	0.684555	0.901757	0.43535	0.754965	0.476094	0.783875	0.576067	0.646901	0.561774	0.418023	0.56885754*	0.507039	0.331421	0.559127	0.462173	0.550575
501187	0.707391	0.698731	0.649966	0.836549	0.714266	0.953179	0.459949	0.775179	0.512986	0.822342	0.599078	0.662314	0.582767	0.427337	0.58817621*	0.519042	0.33863	0.575384	0.481361	0.56181
630957	0.736034	0.71725	0.670684	0.871262	0.741867	0.99992	0.482689	0.793973	0.550264	0.8586	0.621443	0.678837	0.603085	0.436205	0.60750849*	0.529756	0.346515	0.591415	0.499852	0.571636
794328	0.762605	0.734196	0.687211	0.904113	0.766531	1.04113	0.50376	0.812012	0.587532	0.893053	0.643041	0.697411	0.623364	0.445076	0.62690189*	0.53935	0.354115	0.607569	0.516504	0.579869
1000000	0.788706	0.751115	0.699347	0.936267	0.789604	1.07662	0.523816	0.830178	0.624232	0.927508	0.666812	0.718975	0.644047	0.45408	0.64758468*	0.548474	0.362707	0.624456	0.535365	0.587505
1.25893e+06	0.814902	0.768498	0.70929	0.968884	0.81127	1.10808	0.544637	0.849764	0.661603	0.96341	0.686392	0.744328	0.667086	0.463452	0.66985225*	0.557642	0.371937	0.6426	0.553824	0.594968
1.58489e+06	0.842989	0.787985	0.717712	1.00411	0.833043	1.13725	0.566357	0.872406	0.699024	1.00358	0.710798	0.779042	0.693631	0.473326	0.69573662*	0.567725	0.382563	0.663635	0.573939	0.603137
1.99526e+06	0.87587	0.812648	0.726553	1.04527	0.857204	1.16741	0.591541	0.900239	0.739145	1.05115	0.739412	0.824076	0.726515	0.484612	0.72788256*	0.579916	0.396484	0.688796	0.597226	0.613548
2.51189e+06	0.916822	0.845568	0.739278	1.09722	0.885897	1.20418	0.620346	0.936345	0.784009	1.11051	0.775476	0.886105	0.768764	0.496253	0.76948559*	0.595065	0.414507	0.720832	0.625092	0.627149
3.16228e+06	0.971436	0.892884	0.758468	1.16678	0.923883	1.25354	0.655927	0.985396	0.838007	1.18676	0.823854	0.973232	0.826536	0.510269	0.82709175*	0.6176	0.444443	0.763202	0.661839	0.647265
3.98107e+06	1.04516	0.962201	0.788504	1.2623	0.975539	1.3254	0.700487	1.05135	0.905876	1.28377	0.891888	1.09439	0.90677	0.527747	0.90852822*	0.652399	0.496374	0.821438	0.711534	0.677283
5.01187e+06	1.14267	1.06252	0.833967	1.39399	1.04726	1.42771	0.757086	1.13933	0.99278	1.40249	0.988199	1.25868	1.01915	0.550242	1.02416201*	0.706856	0.59002	0.901427	0.781006	0.723094
6.30957e+06	1.27018	1.20978	0.900776	1.57137	1.14943	1.56985	0.829484	1.2518	1.10251	1.53901	1.12459	1.47262	1.17571	0.579794	1.18811419*	0.794962	0.757401	1.01136	0.87878	0.791797
7.94328e+06	1.42375	1.38986	0.994158	1.79875	1.29118	1.75444	0.921433	1.38908	1.23737	1.68106	1.31167	1.72895	1.38277	0.6203	1.40918292*	0.93952	1.04208	1.1561	1.01188	0.893379
10000000	1.61423	1.69093	1.13154	2.07504	1.48945	1.98053	1.04283	1.54827	1.4007	1.81596	1.57091	2.04791	1.68954	0.678365	1.71455854*	1.19502	1.51146	1.37207	1.22287	1.06456

## Sheet: Transverse Conductivity 
Traqnsverse Conductivity	WT - 30 week										Pompe - 30 wk
Frequency	3001	3002	3003	3004	3005	3006	3007	3008	3009	3010	3011	3012	3013	3014	3015	3016	3017	3018	3019	3020
1000	0.0726853	0.0688716	0.0784955	0.123311	0.108945	0.177696	0.0706283	0.187865	0.107315	0.249022	0.0830872	0.0912915	0.0605995	0.183063	0.04697605*	0.0792205	0.144757	0.0783586	0.0792927	0.1243
1258.93	0.0481068	0.051674	0.0808704	0.126296	0.110929	0.182502	0.0723782	0.121919	0.0707928	0.249227	0.0845382	0.0924213	0.0614771	0.185587	0.04749398*	0.0803793	0.147198	0.0795838	0.0576566	0.0941705
1584.89	0.0494398	0.0527453	0.0832252	0.129313	0.113424	0.188629	0.0740757	0.124883	0.0719335	0.249003	0.0859717	0.0939714	0.0629665	0.189099	0.04862823*	0.0816248	0.149808	0.0808968	0.0584501	0.0958562
1995.26	0.0502782	0.0541262	0.0860508	0.132912	0.115647	0.194318	0.0757176	0.127772	0.0735451	0.24839	0.0875169	0.0954988	0.0639433	0.192015	0.04957333*	0.0825713	0.152458	0.0827009	0.059559	0.0968359
2511.89	0.0512574	0.0556907	0.0885134	0.13595	0.117942	0.201173	0.0777061	0.13105	0.0749967	0.247853	0.0891883	0.0969811	0.0653361	0.194924	0.05060552*	0.0834215	0.155886	0.0842614	0.0604052	0.0981495
3162.28	0.052384	0.0566689	0.0910817	0.13924	0.120247	0.208101	0.0793199	0.134492	0.0761761	0.247105	0.090455	0.0984822	0.066314	0.197853	0.0516352*	0.0843063	0.159567	0.0855966	0.0613928	0.0994427
3981.07	0.0535585	0.0582703	0.0940379	0.142682	0.122203	0.216363	0.0811668	0.137917	0.077706	0.245885	0.0919577	0.100194	0.0678718	0.200846	0.05250149*	0.0852132	0.164043	0.0873508	0.0625185	0.100371
5011.87	0.0545069	0.0597893	0.0971589	0.146509	0.124666	0.225238	0.0832712	0.14153	0.0790675	0.245176	0.0939715	0.101688	0.0693167	0.203835	0.05363005*	0.0858141	0.168895	0.0891536	0.0638679	0.101864
6309.57	0.0558705	0.0620521	0.100175	0.150469	0.127066	0.235561	0.085395	0.145569	0.0806542	0.244907	0.095777	0.103424	0.0706934	0.207071	0.05480021*	0.0867465	0.175301	0.0908241	0.0651309	0.103308
7943.28	0.0572735	0.0638704	0.10385	0.155125	0.129442	0.247413	0.0878044	0.150449	0.0826863	0.245264	0.0979431	0.105554	0.0724421	0.210511	0.05623653*	0.0878778	0.181924	0.0926442	0.0666309	0.104921
10000	0.0592044	0.0662944	0.107913	0.160529	0.132406	0.261249	0.0905392	0.155868	0.084623	0.247187	0.100629	0.108208	0.0745808	0.214834	0.05777419*	0.0891542	0.189773	0.0949069	0.068744	0.10702
12589.3	0.0610816	0.0691015	0.112065	0.166745	0.135732	0.277466	0.0935016	0.161894	0.087285	0.249985	0.103847	0.111026	0.0774636	0.219931	0.05964052*	0.0907219	0.198331	0.0975508	0.0711145	0.10987
15848.9	0.0636918	0.0725653	0.117131	0.173913	0.139416	0.296636	0.097249	0.169274	0.0905992	0.254507	0.107714	0.114918	0.0805423	0.225148	0.06184404*	0.0928884	0.207235	0.100406	0.0741618	0.113675
19952.6	0.0665245	0.0764746	0.122873	0.182091	0.143651	0.318299	0.101546	0.177514	0.0945585	0.260667	0.11284	0.11921	0.0843579	0.23181	0.064614*	0.0959269	0.21656	0.104323	0.0777687	0.118901
25118.9	0.0701525	0.0814477	0.129535	0.191803	0.148918	0.343528	0.106848	0.186959	0.0994639	0.269661	0.118846	0.124576	0.0892995	0.23925	0.06803253*	0.0999035	0.225751	0.108874	0.0820672	0.125452
31622.8	0.0750674	0.0871191	0.137348	0.203121	0.15562	0.372428	0.113063	0.198223	0.105675	0.280817	0.126567	0.131351	0.0957006	0.248241	0.07230959*	0.105076	0.234333	0.114594	0.0874835	0.134088
39810.7	0.0810725	0.0945439	0.147113	0.216683	0.163916	0.405468	0.120466	0.211413	0.112893	0.295178	0.136127	0.139681	0.103872	0.258373	0.07720842*	0.111605	0.243452	0.122193	0.0945763	0.145485
50118.7	0.087842	0.10274	0.158652	0.232111	0.173603	0.442507	0.129603	0.226778	0.122408	0.313012	0.147765	0.150694	0.113548	0.269537	0.08416267*	0.12034	0.252123	0.13141	0.103617	0.159736
63095.7	0.0972259	0.113419	0.1724	0.250599	0.185733	0.483341	0.140882	0.244628	0.134162	0.334617	0.162397	0.163918	0.126333	0.281957	0.09257919*	0.131406	0.259937	0.142703	0.11422	0.176402
79432.8	0.108566	0.126081	0.189294	0.272343	0.200375	0.52807	0.154556	0.265893	0.148841	0.360993	0.179591	0.180073	0.142114	0.295143	0.10351979*	0.145025	0.270132	0.15738	0.128175	0.196184
100000	0.123415	0.141436	0.210122	0.298266	0.218165	0.576154	0.171276	0.29061	0.166636	0.392478	0.20089	0.200964	0.1623	0.30914	0.11725047*	0.161727	0.279881	0.17652	0.145308	0.219381
125893	0.142062	0.160475	0.234815	0.329229	0.239547	0.627038	0.190951	0.319484	0.188807	0.429153	0.225688	0.225655	0.187075	0.323701	0.13479097*	0.181864	0.289096	0.198731	0.165622	0.245863
158489	0.164934	0.183211	0.263868	0.366353	0.264279	0.680058	0.214144	0.352586	0.215739	0.471356	0.25453	0.255134	0.217124	0.338316	0.15665917*	0.205278	0.298369	0.225008	0.190262	0.27563
199526	0.196357	0.210738	0.297907	0.410394	0.292827	0.735202	0.241057	0.389539	0.24817	0.518847	0.288899	0.3037	0.25219	0.353035	0.18332668*	0.232039	0.306967	0.254772	0.218814	0.307884
251189	0.226204	0.24215	0.336407	0.461899	0.324315	0.791157	0.271246	0.429253	0.286018	0.570652	0.324204	0.327757	0.291827	0.367237	0.21463217*	0.261566	0.315842	0.286804	0.251206	0.341996
316228	0.264521	0.278137	0.378938	0.520385	0.357928	0.847121	0.304377	0.470217	0.328939	0.625249	0.364293	0.369593	0.335138	0.381245	0.25015521*	0.293456	0.3238	0.319692	0.286568	0.377474
398107	0.306976	0.317466	0.424691	0.585058	0.392048	0.901757	0.339367	0.511108	0.376104	0.680944	0.406974	0.414617	0.380623	0.394548	0.28848045*	0.326024	0.331421	0.350352	0.323407	0.413651
501187	0.351601	0.358796	0.472658	0.653872	0.425406	0.953179	0.374924	0.550306	0.425933	0.735546	0.450866	0.457662	0.4269	0.407272	0.32780755*	0.358489	0.33863	0.378021	0.360334	0.45066
630957	0.39651	0.400698	0.522419	0.724333	0.456346	0.99992	0.410222	0.586892	0.476389	0.787271	0.495492	0.501465	0.47319	0.419313	0.36607704*	0.389737	0.346515	0.401717	0.39583	0.488313
794328	0.439483	0.441886	0.574833	0.793531	0.483899	1.04113	0.444283	0.620942	0.526512	0.834644	0.541258	0.544421	0.519451	0.430853	0.4023031*	0.419145	0.354115	0.422065	0.428873	0.527877
1000000	0.479455	0.481487	0.637377	0.85964	0.509005	1.07662	0.47658	0.653413	0.575428	0.878128	0.589314	0.588232	0.566856	0.44197	0.43623409*	0.447079	0.362707	0.440381	0.459117	0.571461
1.25893e+06	0.516076	0.518968	0.725619	0.92099	0.532525	1.10808	0.50755	0.6854	0.6235	0.919207	0.6407	0.634676	0.619055	0.452965	0.46894586*	0.473526	0.371937	0.457715	0.487632	0.621979
1.58489e+06	0.550654	0.55493	0.877267	0.978046	0.558286	1.13725	0.538297	0.719729	0.672914	0.959231	0.701365	0.688952	0.67524	0.464524	0.50178368*	0.500811	0.382563	0.476127	0.516499	0.684283
1.99526e+06	0.584759	0.591495	1.17392	1.03314	0.593596	1.16741	0.570907	0.759142	0.726328	1.0016	0.776078	0.755414	0.743104	0.477088	0.53816214*	0.530538	0.396484	0.497426	0.548383	0.75752
2.51189e+06	0.62076	0.630122	1.7343	1.09216	0.654713	1.20418	0.607436	0.807232	0.787493	1.05026	0.871055	0.84236	0.826667	0.490191	0.58066748*	0.564739	0.414507	0.522607	0.587084	0.851575
3.16228e+06	0.663873	0.67642	2.54791	1.16329	0.778981	1.25354	0.652238	0.870263	0.862715	1.11061	0.993925	0.960987	0.932059	0.505963	0.63725899*	0.609244	0.444443	0.556061	0.641224	0.970879
3.98107e+06	0.719126	0.737931	3.27816	1.2563	1.03482	1.3254	0.709934	0.955053	0.956957	1.1871	1.14504	1.12388	1.0645	0.525771	0.71731212*	0.669996	0.496374	0.603184	0.721166	1.12662
5.01187e+06	0.792127	0.821842	3.67115	1.38223	1.49186	1.42771	0.785087	1.06729	1.07537	1.28287	1.3229	1.34345	1.23178	0.55136	0.83573372*	0.756079	0.59002	0.671724	0.844988	1.32141
6.30957e+06	0.888265	0.937057	3.85094	1.5479	2.11471	1.56985	0.882644	1.21484	1.22142	1.39864	1.5216	1.63237	1.43729	0.584639	1.01628513*	0.880421	0.757401	0.774884	1.02503	1.55997
7.94328e+06	0.984908	1.08187	3.99722	1.75251	2.6922	1.75444	1.00432	1.4019	1.39391	1.52843	1.72732	1.99193	1.67285	0.63003	1.28406103*	1.055	1.04208	0.932301	1.31107	1.86572
10000000	1.1732	1.34232	4.20912	1.98554	3.13587	1.98053	1.16054	1.63126	1.58899	1.66355	1.96419	2.44161	2.00684	0.693804	1.70490315*	1.32526	1.51146	1.18579	1.74115	-21.3685778*

## Sheet: Longitudinal Rel Permittivity
Longitudinal Rel Permittivity	WT - 30 week										Pompe - 30 wk
Frequency	3001	3002	3003	3004	3005	3006	3007	3008	3009	3010	3011	3012	3013	3014	3015	3016	3017	3018	3019	3020
1000	95075.9	97190.7	80764.1	142830	90289.3	93599.8	47058.5	209934	78066.8	76268.7	72898.4	111818	73136.4	90258.9	-98137.8954*	76511.1	40832.8	125752	62024.1	90951.5
1258.93	77557.9	92459.2	76702.7	100959	87072	90946.9	44469	119275	45013.7	73747.6	69871.7	103600	69264.9	63827.7	-88069.7205*	68955	40422.8	117193	59238.8	84815.8
1584.89	74211.5	81699.6	67626.2	89284.6	78108.6	82020.6	38718.8	103091	40897.2	65160.8	62570.6	89476.2	60263.1	53541.5	-71727.5842*	59522.4	37173.2	101539	52952.1	72960.7
1995.26	72354.9	75000.7	62114.5	81593.9	72942.2	76591.6	35765.3	92573.7	38055	60707.9	57784.4	80584.7	55071.3	46866.6	-61155.5686*	53210.8	34756.9	90540.7	49221.4	65924
2511.89	72385.2	71831	58640.6	77558	70005.9	73511	33876.2	86358.7	36987.7	57773	54785.5	74475.6	51958	41619.2	-53216.748*	49671.6	33758.9	83314.3	47021.7	61166.3
3162.28	68714.3	66332.2	53702.1	71270.2	64431.5	68191.2	30864.3	77890.1	34677.6	53494.2	50601.9	66865.3	47369.5	35937.6	-43816.3477*	44738.8	31419.6	73993.9	43116.2	55375.9
3981.07	63829.8	60258.6	48560.7	64645.4	58779.4	62348.2	27829.7	70040.3	32024.9	49023.6	45753.4	59489.2	42815.1	30420.9	-34888.0718*	40019.1	28599.4	64422.3	38880.8	49097.7
5011.87	60749.3	57064.7	45739.4	61379.7	55399.7	59590.3	26442.1	65426.3	30654.7	46456.6	42996	54835.9	40193.3	26882.9	-28338.6537*	37283.4	27225.3	58127.4	36342.6	45520.2
6309.57	56507.2	53430.8	42909.2	57958.2	51873.5	56170.6	24774.2	61015.6	29262.4	43943.9	40339.9	50197.4	37580.6	23790.8	-22285.5047*	34551.9	25017.3	51658.6	33291.9	41937.3
7943.28	52203	49748	40396.2	54861.8	48278.7	53109.6	23360	56933.2	27856.2	41719.5	37588.7	45989	35009	20923.4	-16988.8927*	31840.9	23063	45504.3	30405.2	38468.4
10000	47280.2	46280.3	38300.8	52209.6	44700.4	50280.2	22078.8	53315.1	26555.1	39425.4	35298.1	42040.6	32631.6	18674.5	-12716.5298*	29426.8	20990.5	39661.7	27384.3	35462.5
12589.3	43831.2	44554.9	37969.1	51855.9	42929.6	49868.8	21722.8	52011.7	26512.6	38999.2	34225.5	39975	31687	17483.8	-9468.51212*	28371	19643.6	35518.8	25546.3	34035.7
15848.9	36583.1	38755.5	34452.9	46957	37248.8	45103.9	19682.9	46251.5	24015.2	35219.7	30358.7	34508.7	27985.9	14980.4	-5881.57719*	24737.9	16660.3	28733.7	21783.8	29678
19952.6	31195.8	34370	32285.3	43784.9	33148.4	42239	18439.5	42128.1	22557.5	32799.1	27568.6	30536.5	25422.1	13298.9	-3089.64877*	22299.4	14528	23855.5	19231	26711.9
25118.9	26073.1	29791.7	29827.8	39956	28758.3	38978.3	17100.1	37460.6	20966.1	30143.1	24541.9	26466.3	22798.9	11691.5	-811.520112*	19707.8	12419.1	19379.1	16839.5	23486
31622.8	22135.7	25958.7	27913	36648.2	25187.2	36439.5	16093	33353.8	19750.6	27993.7	22085.2	23123.5	20678.4	10476.8	1074.63986*	17596.7	10962.8	16118	15194.3	20852.2
39810.7	18608.8	21908.9	25386	32322.4	21539.4	33285.3	14876.1	28569.1	18167.8	25307.3	19272.2	19494	18252.1	9177.9	2581.35005*	15311	9434.86	13276.3	13495.5	17919.4
50118.7	15912.1	18486.8	22897	28333.8	18526.1	30417.9	13816.7	24250.1	16730.5	23014.7	16735.6	16383.9	16179.9	8003.49	3725.20587*	13282.1	8252.27	11201.1	12182.7	15332.7
63095.7	13814.8	15779.5	20424.6	24474.9	16092.9	27539.5	12742.7	20266.5	15445.9	20767.8	14542.9	13657.2	14330.4	7027.29	4551.85043*	11524.5	7266.74	9648.75	11031.6	13058.8
79432.8	12127.3	13199.3	17899.6	20858.4	14017.1	24638	11663.3	16701.3	14119.8	18528.6	12540.9	11320.3	12571.8	6010.95	5095.71592*	9953.02	6472.15	8372.07	9942.72	10956.1
100000	10763.9	11104.7	15413.3	17655	12284.8	21763.2	10537.7	13643.7	12814.2	16399.8	10864.6	9466.19	11018.3	5162.55	5380.36955*	8580.84	5735.47	7396.69	8914.29	9095.7
125893	9607.27	9433.19	13090.9	14974.4	10818	19031.9	9424.31	11158.6	11562.4	14405.2	9410.71	8007.94	9640.39	4408.77	5469.62784*	7374.91	5104.26	6581.21	7935.81	7552.11
158489	8629.34	8083.49	11031.6	12796	9577.01	16554.2	8373.49	9200.23	10425.2	12619.4	8217.36	6958.36	8479.82	3769.83	5412.78281*	6385.66	4597.85	5913.85	7049.02	6302.77
199526	7688.85	6934.24	9146	10969.3	8416.21	14218.7	7325.95	7611.58	9320.86	10944.6	7163.69	6720.8	7428.5	3210.89	5222.19984*	5535.91	4180.32	5306.5	6220.09	5271.81
251189	6893.37	5994.24	7531.55	9442.65	7363.9	12104	6377.26	6362.88	8302.1	9436.42	6278.67	5554.34	6548.09	2761.65	4976.84697*	4848.58	3835.53	4792.83	5480.41	4452.27
316228	6124.64	5210.51	6143.23	8155.11	6414.12	10210.5	5522.77	5370.45	7375.22	8100.48	5502.84	5120.55	5809.46	2383.07	4695.18884*	4291.57	3592.38	4345.08	4840.09	3799.12
398107	5406.03	4550.5	4978.04	7037.88	5540.69	8505.93	4749.19	4561.63	6505.08	6911.82	4831.6	4776.37	5179.61	2074.45	4389.35685*	3848.4	3418.21	3948.1	4282.35	3281.04
501187	4777.97	4026.72	4037.01	6107.21	4785.7	7045.61	4109.12	3936.86	5736.66	5909.59	4277.78	4531.84	4687.18	1834.12	4117.51268*	3516.38	3302.63	3627.8	3829.52	2891.36
630957	4216.52	3613.03	3302.05	5329.8	4152.42	5810.79	3578.42	3448.99	5060.32	5076.48	3819.9	4351.6	4301.45	1635.98	3883.5576*	3281.12	3257.43	3370.38	3465.55	2606.79
794328	3759.84	3301.73	2750.35	4708.1	3642.86	4806.71	3164.85	3083.43	4474.7	4392.58	3462.07	4229.31	4016.5	1484.5	3693.04269*	3125.6	3245.16	3170.43	3170.58	2416.08
1000000	3408.87	3084	2362.49	4234.65	3259.03	4035.14	2855.39	2819.59	3985.42	3894.06	3196.16	4165.24	3818.62	1371.13	3555.41413*	3046.81	3271.88	3031.78	2970.81	2298.99
1.25893e+06	3142.49	2944.17	2111.04	3882.87	2983.41	3459.82	2626.86	2637.59	3585.28	3498.87	2996.39	4131.04	3689.81	1286.32	3464.41396*	3023.45	3331.28	2936.04	2825.25	2245.87
1.58489e+06	2957.46	2870.55	1964.64	3633.57	2797.93	3061.08	2468.29	2515.51	3268.71	3200.49	2870.13	4139.36	3618.05	1225.94	3419.80413*	3051.33	3421.7	2884.77	2731.69	2240.73
1.99526e+06	2826.13	2842.08	1898.92	3461.25	2678.32	2794.84	2351.23	2433.37	3019.13	2963.4	2782.62	4153.57	3584.87	1180.05	3403.43775*	3112.07	3540.22	2858.56	2675.79	2268.26
2.51189e+06	2739.98	2849.71	1880.73	3344.44	2612.37	2628.93	2268.99	2374.62	2830.94	2759.1	2737.6	4174.2	3581.03	1150.63	3410.88947*	3207.23	3695.7	2854.96	2652.85	2322.57
3.16228e+06	2671.57	2876.62	1901.94	3251.54	2581.05	2522.82	2208.08	2321.01	2684.64	2561.19	2716.7	4173.95	3594.13	1135.58	3432.43144*	3331.86	3891.65	2863.53	2653.18	2393.56
3.98107e+06	2600.64	2900.89	1939.74	3159.81	2569.38	2441.48	2159.36	2257.46	2561.82	2340.28	2701	4127.92	3606.74	1131.46	3449.28196*	3484.06	4122.63	2874.88	2666.46	2479.04
5.01187e+06	2507.8	2910.5	1978.48	3032.63	2562.19	2343.34	2114.51	2165.94	2441.84	2075.57	2676.3	4012.04	3601.35	1135.09	3442.95493*	3654.92	4375.33	2879.45	2683.11	2570.2
6.30957e+06	2363.29	2849.83	2004.92	2837.87	2532.65	2191.58	2068.15	2029.06	2301.86	1755.97	2617.61	3805.25	3555.6	1144.21	3384.75912*	3832.52	4589.42	2862.16	2689.39	2660.4
7.94328e+06	2172.84	2783.6	2013.94	2554.49	2469.12	1958.31	2019.04	1841.53	2129.26	1389.25	2500.61	3507.5	3461.05	1157.33	3253.82279*	4006.96	4719.28	2816.15	2682.42	2747.81
10000000	1922.69	2444.75	1986.2	2157.55	2349.91	1626.95	1953.99	1606.69	1930.15	1016.55	2304.68	3134.12	3264.2	1176.44	3032.04264*	4157.08	4680.61	2701.23	2596.01	2802.33

## Sheet: Transverse Rel Permittivity
Transverse Rel Permittivity	WT - 30 week										Pompe - 30 wk
Frequency	3001	3002	3003	3004	3005	3006	3007	3008	3009	3010	3011	3012	3013	3014	3015	3016	3017	3018	3019	3020
1000	27711.2	31386.3	41833.4	55923.4	39457.9	93599.8	28288.2	84481.1	39962.3	18549.8	29234.9	26372.8	23455	48373.1	16195.3883*	21322.6	40832.8	29209.8	26576.6	47527.8
1258.93	16473.8	20485.6	40080.7	51675.1	36517.2	90946.9	26749.4	49297.3	23967.7	15502.9	27875.1	24944.9	22575.5	43883	15541.8951*	19460.7	40422.8	26610.8	18462	26727
1584.89	14914.9	18735.4	35045.4	44158.9	31130.4	82020.6	23302	42669.8	20942.4	12212.7	23468.8	22027.2	19573.7	37292.1	14423.7218*	15920.1	37173.2	22591.3	16327.4	23907.8
1995.26	13682.8	17315.4	31743.5	39932.8	26700.6	76591.6	20808.4	38051.3	19072.4	10342	21531.9	20645.4	17464.5	32522.3	13468.2878*	14402.6	34756.9	20069.4	14901.1	21384.9
2511.89	13390.2	16465.1	29644.8	36929.2	24457.3	73511	19870.6	35447.6	17736.3	10302.5	20449.3	19391.2	17402.6	28878.8	13091.103*	13424.9	33758.9	18797.7	14177.4	20648.7
3162.28	12436.9	15631.8	27682.7	33466.7	21707	68191.2	17804.4	32003.2	16426.2	10625.8	18582.9	18025.1	16095.4	25481.7	11906.1165*	12133.8	31419.6	16895.2	13533.3	19149.6
3981.07	11599.8	14338.7	24871.9	30056.4	19308.5	62348.2	16142.8	28550.9	14932.2	11256.1	17059.8	16624.7	14881.8	21911.9	11141.2793*	10883.2	28599.4	15416.3	12911.2	17537.8
5011.87	11267.9	13803.3	23415	28065.4	17676	59590.3	15239.3	26861.2	14263.6	12411.3	16464	16064.5	14658.3	19938.5	10821.8953*	10689.5	27225.3	14262.2	12624.6	16818.6
6309.57	10920	13197	22175.7	26309.9	16619.8	56170.6	14479.3	25180.8	13753.9	13802.6	15976.5	15502.9	14283.8	18295.5	10592.434*	10402.4	25017.3	13559.4	12281.5	16232.7
7943.28	10610.5	12866.7	21123.1	24899.6	15532.7	53109.6	13709.5	23783.1	13436.6	15168.2	15506.7	15122.7	13851.6	16737.2	10361.8576*	10195.5	23063	13015.1	11960.5	15584.9
10000	10464.8	12383.3	20315.9	23874.4	14999.8	50280.2	13188.1	22537	13256.7	16510.9	15440.3	14822.3	13846.4	15583.6	10234.2015*	10263.1	20990.5	12582	11958.5	15167.1
12589.3	10923.4	12777.3	20622.6	23880.8	15072	49868.8	13298.6	22532.2	13675.4	18403.6	15879.5	15402.9	14381.4	15287.6	10605.8518*	10891.9	19643.6	12850.8	12419.3	15364.8
15848.9	10376.8	12041.4	19213.8	22119.9	14033.5	45103.9	12473.4	20661.8	13033.3	18418.3	15066.7	14760	13773.8	13723.1	10192.081*	10534.2	16660.3	12118.9	11858.7	14413
19952.6	10329.2	11741.2	18761.5	21291.4	13644.1	42239	12025	19612	12972.7	18910.6	14868.7	14520.4	13739.1	12803.5	10162.1641*	10636.7	14528	11942.1	11814.3	14043.2
25118.9	10177.4	11425.3	18222.5	20240.8	13312.7	38978.3	11632.8	18506.5	12779.9	18944.2	14609.5	14338.4	13574.9	11778.7	10025.8233*	10654	12419.1	11759.9	11638.7	13542.5
31622.8	10248.7	11285.2	18142.3	19702.4	13162.6	36439.5	11453.6	17878.4	12769.6	19150.4	14594.8	14432.6	13664.9	10996.1	10143.0747*	10788.3	10962.8	11648	11697.7	13332
39810.7	10149.4	10995.8	17753.9	18802.6	12795.6	33285.3	11066.7	16835.8	12560.5	18806.4	14191.7	14143.4	13561.8	10031.5	10116.0341*	10752.4	9434.86	11501.3	11488.7	12946.6
50118.7	10069.6	10758.3	17527.8	18041.7	12549.8	30417.9	10736.5	16036.2	12391	18368.5	13924.2	14005.1	13453.9	9082.31	10062.9214*	10637	8252.27	11341.7	11411.6	12638.2
63095.7	9975.29	10507.5	17368.3	17397.3	12305	27539.5	10426.7	15293.3	12238.7	17825.2	13569.1	13821.7	13357	8224.35	10040.8389*	10480.2	7266.74	11100.4	11234.2	12299.3
79432.8	9828.56	10206.3	17109.1	16655.4	11938.1	24638	10039.4	14421.8	11966.4	17018.9	13083.8	13423.5	13137.4	7274.53	9987.97222*	10221.1	6472.15	10756.7	10981.9	11904.5
100000	9635.12	9854.46	16810.1	15879.7	11507.9	21763.2	9569.42	13502.2	11653.8	16045.9	12539.7	13078.4	12782.5	6402.75	9855.75462*	9848.49	5735.47	10393.1	10644.6	11400.1
125893	9344.37	9436.29	16420.6	15073.7	10997.2	19031.9	9036.15	12538.8	11218.9	14920.5	11891.7	12569.4	12304.9	5556.26	9620.65574*	9355.96	5104.26	9842	10198	10785.8
158489	8997.08	9001.46	16024.9	14267.4	10473.1	16554.2	8490.08	11547.6	10758.2	13737.9	11205.6	12003.1	11761.2	4818.5	9354.55486*	8827.86	4597.85	9217.22	9710.3	10157.1
199526	8536.71	8481.01	15556.4	13340	9844.47	14218.7	7856.17	10484	10174.3	12406	10468.5	11882	11059.4	4133.38	8951.17354*	8203.61	4180.32	8446.24	9113.77	9430.97
251189	7975.37	7892.83	15044.3	12339.2	9186.02	12104	7180.5	9398.64	9502.79	11030.4	9648.71	10538.7	10274	3547.1	8460.64739*	7537.77	3835.53	7611.43	8464.15	8697.12
316228	7320.2	7253.3	14534.7	11260.5	8520.15	10210.5	6482.19	8340.28	8762.16	9652.7	8843.23	9744.21	9444.81	3042.73	7887.82851*	6862.01	3592.38	6771.53	7775.64	7983
398107	6594.36	6560.74	14022.1	10100.5	7846.19	8505.93	5766.11	7321.5	7945.57	8295.13	8030.87	8921.35	8581.57	2611.25	7243.52444*	6176.84	3418.21	5958.91	7056.41	7289.09
501187	5844.3	5868.11	13609.6	8929.72	7245.76	7045.61	5085.55	6432.65	7133.4	7046.59	7278.36	8174.42	7785.92	2262.44	6604.76708*	5553.02	3302.63	5260.73	6381.35	6676.63
630957	5096.76	5198.04	13302.2	7781.01	6738.59	5810.79	4456.85	5671.38	6342.08	5929.41	6599.33	7506.94	7063.58	1982.67	6004.83139*	4999.58	3257.43	4705.36	5771.95	6133.82
794328	4408.44	4580.63	13176.7	6702.07	6356.16	4806.71	3901.02	5061.12	5620.52	4980.89	6012.32	6959.85	6449.48	1761.09	5485.03663*	4538	3245.16	4292.99	5260.71	5675.05
1000000	3817.37	4046.3	13303.7	5747.48	6120.34	4035.14	3438.88	4597.11	4999.79	4215.22	5574.92	6542.73	5961.46	1594.26	5074.19663*	4177.35	3271.88	4025.36	4870.08	5299.63
1.25893e+06	3330.03	3610.57	13687.8	4942.34	6025.45	3459.82	3068.79	4264.49	4490	3614.07	5163.74	6243.98	5576.83	1469.14	4776.17605*	3917.27	3331.28	3858.29	4589.82	5010.59
1.58489e+06	2957.71	3265.58	14300.4	4299.98	6079.16	3061.08	2787.9	4036.52	4089.5	3160.81	4871.19	6060.18	5285.13	1380.9	4583.20123*	3742.2	3421.7	3781.73	4424.89	4789.13
1.99526e+06	2674.85	3007.68	14967.3	3813.33	6264.61	2794.84	2573.35	3880.68	3772.12	2819.76	4615.06	5931.19	5043.61	1315.3	4471.87872*	3635.36	3540.22	3763.46	4343.42	4623.13
2.51189e+06	2476.68	2829.87	14996.5	3463.58	6596.35	2628.93	2420.41	3784	3526.16	2560	4380.97	5855.25	4846.07	1273.84	4438.73819*	3591.33	3695.7	3794.8	4340.71	4506.77
3.16228e+06	2341.07	2716.35	13206.3	3209.64	7020.3	2522.82	2306.39	3717.81	3322	2346.55	4114.69	5783.49	4657.63	1250.06	4460.67408*	3591.26	3891.65	3866.75	4396.55	4426.25
3.98107e+06	2239.93	2641.2	9798.39	3004.3	7386	2441.48	2212.13	3652.85	3131.59	2149.74	3789.87	5678.81	4454.14	1240.71	4520.34209*	3620.47	4122.63	3968.58	4487.35	4381.04
5.01187e+06	2151.29	2585.41	6650.6	2794.24	7343.82	2343.34	2119.49	3575.79	2930.52	1942.56	3391.71	5508.83	4217.32	1238.8	4596.61312*	3661.05	4375.33	4094.66	4586	4347.97
6.30957e+06	2057.81	2529.04	4613.83	2537.27	6519.11	2191.58	2012.07	3458.8	2697.36	1701.27	2947.44	5241.48	3946.22	1244.04	4661.3933*	3691	4589.42	4213.86	4648.84	4317.47
7.94328e+06	2014.74	2594.71	3421.9	2202.31	5120.02	1958.31	1882.39	3292.05	2425.57	1420.54	2491.75	4858.43	3648.97	1253.32	4672.70039*	3691.65	4719.28	4332.13	4636.97	4319.03
10000000	1765.4	2163.87	2647.32	1779.78	3696.99	1626.95	1716.75	3082.1	2126.35	1119.61	2026.72	4387.94	3252.86	1269.77	4607.21139*	3635.11	4680.61	4430.92	4478.36	61021.4994*

[truncated: 6 more sheets: rho long < 1 MHz, rho long > 1 MHz, rho trans < 1 MHz, rho trans > 1 MHz, Physiological, rho intracellular]
